# Supplementary material for: Identification and characterisation of novel potential phospho-acceptor sites in HPV-16 E7
Source: Tumour Virus Res. 2023 Sep 1;16:200270. doi: 10.1016/j.tvr.2023.200270 (PMC10500460; doi:10.1016/j.tvr.2023.200270)
Supplement: Multimedia component 1 [file mmc1.xlsx]

## Sheet: E7 Peptide
log(e)	log(I)	unique	total	Accession	Description
-645.3	6.6	58	444	ENSP00000267163	RB1:p , retinoblastoma 1 [Source:HGNC Symbol;Acc:HGNC:9884]			Log (e): the base -10 log of the expectation that the assignment is stochastic.
-326.1	6.2	30	183	ENSP00000324173	HSPA5:p , heat shock 70kDa protein 5 (glucose-regulated protein, 78kDa) [Source:HGNC Symbol;Acc: HGNC:5238 ]			Log (I): the base -10 log of the sum of the intensities of the fragment ion spectra
-294.4	6.03	31	130	ENSP00000362768	RBL1:p ,			The number of unique peptide sequences and total number of tandem mass spectra that can be assigned to each protein is shown.
-284.6	6.08	23	112	ENSP00000227378	HSPA8:p ,
-200.9	5.38	26	35	ENSP00000344789	ACACA:p , acetyl-CoA carboxylase alpha [ Source: HGNC 84 ]
-196.7	5.59	21	56	ENSP00000252242	KRT5:p , keratin 5, type II [Source:HGNC Symbol;Acc: HGNC:6442 ]
-183.9	5.76	18	73	ENSP00000264065	DNAJC10:p , DnaJ (Hsp40) homolog, subfamily C, member 10 [Source:HGNC Symbol;Acc: HGNC:24637 ]
-183.8	5.85	17	82	ENSP00000341289	TUBB4B:p , tubulin, beta 4B class IVb [Source:HGNC Symbol;Acc: HGNC:20771 ]
-181.7	5.87	14	56	ENSP00000406359	HSPA1A:p ,
-180.8	5.82	3	18	ENSP00000401546	TUBB:p ,
-148.5	5.68	18	57	ENSP00000360671	SLC25A5:p , solute carrier family 25 (mitochondrial carrier; adenine nucleotide translocator), member 5 [Source:HGNC Sy ...
-147.9	5.87	15	90	ENSP00000339063	EEF1A1:p , eukaryotic translation elongation factor 1 alpha 1 [Source:HGNC Symbol;Acc: HGNC:3189 ]
-138.6	5.67	14	59	ENSP00000253363	RBM39:p , RNA binding motif protein 39 [Source:HGNC Symbol;Acc: HGNC:15923 ]
-137.4	5.48	3	4	ENSP00000370808	SLC25A6:p , solute carrier family 25 (mitochondrial carrier; adenine nucleotide translocator), member 6 [Source:HGNC Sy ...
-131.8	5.81	12	77	ENSP00000347005	LUC7L2:p , C7orf55-LUC7L2 readthrough [Source:HGNC Symbol;Acc: HGNC:44671 ]
-131.3	5.42	16	34	ENSP00000421625	ACOX3:p ,
-130.9	5.68	14	61	ENSP00000368686	E2F4:p ,
-123.6	5.48	14	43	ENSP00000246635	KRT13:p , keratin 13 [Source:HGNC Symbol;Acc:HGNC:6415]
-120.9	5.37	16	32	ENSP00000264990	ACAD11:p ,
-107.2	5.18	13	22	ENSP00000325732	HNRNPM:p , heterogeneous nuclear ribonucleoprotein M [Source:HGNC Symbol;Acc: HGNC:5046 ]
-100.6	5.48	10	30	ENSP00000388475	U2AF2:p , U2 small nuclear RNA auxiliary factor 2 [Source:HGNC Symbol;Acc: HGNC:23156 ]
-93.2	5.61	9	51	gi|170082823|	rpsE:p, 30S ribosomal protein S5 [Escherichia coli str. K-12 substr. DH10B].
-93.1	5.39	10	32	ENSP00000248553	HSPB1:p , heat shock 27kDa protein 1 [Source:HGNC Symbol;Acc: HGNC:5246 ]
-88.6	5.48	10	34	sp|CASB_BOVIN|	Beta-casein; Contains: Casoparan; Contains: Antioxidant peptide; Contains: Casohypotensin; Flags: Precursor;
-88	5.67	10	51	ENSP00000336799	TUBA1B:p , tubulin, alpha 1b [Source:HGNC Symbol;Acc: HGNC:18809 ]
-82.7	5.64	1	3	ENSP00000318197	TUBA3E:p , tubulin, alpha 3e [Source:HGNC Symbol;Acc: HGNC:20765 ]
-82.7	5.28	3	5	ENSP00000252250	KRT6C:p , keratin 6C, type II [Source:HGNC Symbol;Acc: HGNC:20406 ]
-78.5	5.64	7	51	ENSP00000361084	MRPL14:p , mitochondrial ribosomal protein L14 [Source:HGNC Symbol;Acc: HGNC:14279 ]
-77.7	5.63	8	52	ENSP00000389047	PRDX1:p ,
-74.7	5.17	8	20	gi|170083444|	rplA:p, 50S ribosomal protein L1 [Escherichia coli str. K-12 substr. DH10B].
-73.1	5.28	10	26	ENSP00000371894	AP2M1:p , adaptor-related protein complex 2, mu 1 subunit [Source:HGNC Symbol;Acc:HGNC:564]
-70.5	5.4	2	3	ENSP00000293872	LUC7L:p , LUC7-like [Source:HGNC Symbol;Acc: HGNC:6723 ]
-69.7	5.07	6	11	ENSP00000329243	KRT7:p , keratin 7, type II [Source:HGNC Symbol;Acc: HGNC:6445 ]
-69.5	5.35	6	18	ENSP00000355124	KRT19:p , keratin 19, type I [Source:HGNC Symbol;Acc: HGNC:6436 ]
-67	5.65	7	51	ENSP00000344762	SRSF3:p ,
-64.9	5.71	7	63	ENSP00000420311	RPL23:p , ribosomal protein L23 [ Source: HGNC 10316 ]
-63.9	5.22	8	22	ENSP00000220764	DECR1:p , 2,4-dienoyl CoA reductase 1, mitochondrial [ Source: HGNC 2753 ]
-62.6	5.54	2	3	ENSP00000248437	TUBA4A:p , tubulin, alpha 4a [Source:HGNC Symbol;Acc: HGNC:12407 ]
-60.9	5.07	8	16	ENSP00000355249	E2F2:p ,
-60.5	5.12	7	15	ENSP00000396646	CRKL:p ,
-60.1	5.25	7	27	ENSP00000266970	CDK2:p , cyclin-dependent kinase 2 [Source:HGNC Symbol;Acc: HGNC:1771 ]
-59.6	4.82	8	9	ENSP00000331514	ACTG1:p , actin gamma 1 [Source:HGNC Symbol;Acc: HGNC:144 ]
-59.3	4.96	7	14	gi|170083053|	dppA:p, peptide ABC transporter periplasmic substrate-binding protein [Escherichia coli str. K-12 substr. DH10B].
-58.6	4.96	8	13	ENSP00000355997	LAMB3:p ,
-58.4	5.11	5	7	ENSP00000310861	KRT2:p , keratin 2, type II [Source:HGNC Symbol;Acc: HGNC:6439 ]
-58.2	5.62	7	47	ENSP00000422078	SUB1:p , SUB1 homolog (S. cerevisiae) [Source:HGNC Symbol;Acc: HGNC:19985 ]
-56.1	5.07	8	17	ENSP00000362744	RPS4X:p , ribosomal protein S4, X-linked [Source:HGNC Symbol;Acc: HGNC:10424 ]
-55.9	5.02	8	16	ENSP00000300026	PPIB:p , peptidylprolyl isomerase B (cyclophilin B) [Source:HGNC Symbol;Acc: HGNC:9255 ]
-55.4	5.13	8	19	ENSP00000383898	SLC25A3:p , solute carrier family 25 (mitochondrial carrier; phosphate carrier), member 3 [Source:HGNC Symbol;Acc: HGNC ...
-52	5.08	1	1	sp|K1C15_SHEEP|	Keratin, type I cytoskeletal 15; Cytokeratin-15; CK-15; Keratin-15; K15;
-51.7	5.27	6	25	sp|CAS2_BOVIN|	Alpha-S2-casein; Contains: Casocidin-1; Casocidin-I; Flags: Precursor;
-51	4.85	7	11	gi|170082825|	rplF:p, 50S ribosomal protein L6 [Escherichia coli str. K-12 substr. DH10B].
-50	4.85	4	6	ENSP00000269576	KRT10:p , keratin 10, type I [Source:HGNC Symbol;Acc: HGNC:6413 ]
-46.8	4.94	6	12	ENSP00000420433	MCCC1:p ,
-45.7	4.9	6	12	ENSP00000349573	HNRNPF:p , heterogeneous nuclear ribonucleoprotein F [Source:HGNC Symbol;Acc: HGNC:5039 ]
-45.4	5.48	6	36	ENSP00000309830	RPL38:p ,
-45.1	5.34	4	30	ENSP00000376276	SRSF2:p , serine/arginine-rich splicing factor 2 [Source:HGNC Symbol;Acc: HGNC:10783 ]
-44.9	4.81	6	10	ENSP00000411352	ANXA2:p ,
-42.5	5.18	1	1	ENSP00000167586	KRT14:p , keratin 14, type I [Source:HGNC Symbol;Acc: HGNC:6416 ]
-42.2	4.89	6	11	gi|170082816|	rpsD:p, 30S ribosomal protein S4 [Escherichia coli str. K-12 substr. DH10B].
-41.4	4.83	5	10	ENSP00000297185	HSPA9:p , heat shock 70kDa protein 9 (mortalin) [Source:HGNC Symbol;Acc: HGNC:5244 ]
-40.3	5.15	5	16	ENSP00000297157	RP9:p , retinitis pigmentosa 9 (autosomal dominant) [Source:HGNC Symbol;Acc: HGNC:10288 ]
-39.9	5.04	5	13	sp|CAS1_BOVIN|	Alpha-S1-casein; Bos d 8; Contains: Antioxidant peptide; Flags: Precursor;
-39.8	5.2	5	17	ENSP00000296674	RPS23:p , ribosomal protein S23 [Source:HGNC Symbol;Acc: HGNC:10410 ]
-39.4	5.04	5	11	ENSP00000244227	SNRNP27:p , small nuclear ribonucleoprotein 27kDa (U4/U6.U5) [ Source: HGNC 30240 ]
-39.2	5.31	5	25	ENSP00000363641	TXN:p , thioredoxin [ Source: HGNC 12435 ]
-39.2	4.82	6	9	ENSP00000281182	ACAD8:p , acyl-CoA dehydrogenase family, member 8 [ Source: HGNC 87 ]
-38.3	5.22	5	21	gi|170083443|	rplK:p, 50S ribosomal protein L11 [Escherichia coli str. K-12 substr. DH10B].
-35.5	4.85	5	10	gi|170081985|	DNA-binding transcriptional activator EvgA [Escherichia coli str. K-12 substr. DH10B].
-35.4	4.69	5	8	ENSP00000219481	DECR2:p ,
-35.1	4.93	5	11	ENSP00000376919	LUC7L3:p , LUC7-like 3 (S. cerevisiae) [ Source: HGNC 24309 ]
-34.5	4.57	5	7	ENSP00000346634	THRAP3:p , thyroid hormone receptor associated protein 3 [Source:HGNC Symbol;Acc: HGNC:22964 ]
-33.4	5.01	5	13	ENSP00000270625	RPS11:p , ribosomal protein S11 [Source:HGNC Symbol;Acc: HGNC:10384 ]
-32.9	4.96	2	4	ENSP00000262904	E2F3:p ,
-32.8	5.1	4	13	ENSP00000364519	TFDP1:p ,
-32.7	4.8	5	7	ENSP00000340278	PARK7:p , parkinson protein 7 [ Source: HGNC 16369 ]
-32.6	4.79	5	8	ENSP00000282050	ATP5A1:p ,
-30.2	4.62	5	7	ENSP00000341885	RPS2:p , ribosomal protein S2 [Source:HGNC Symbol;Acc: HGNC:10404 ]
-30.1	4.88	4	10	ENSP00000364585	RCC2:p , regulator of chromosome condensation 2 [ Source: HGNC 30297 ]
-29.9	5.15	1	2	gi|170079677|	dnaK:p, molecular chaperone DnaK [Escherichia coli str. K-12 substr. DH10B].
-29.9	5.01	5	15	ENSP00000383059	ARGLU1:p , arginine and glutamate rich 1 [Source:HGNC Symbol;Acc: HGNC:25482 ]
-29.8	4.84	2	2	ENSP00000293308	KRT8:p , keratin 8 [Source:HGNC Symbol;Acc:HGNC:6446]
-29.3	4.57	4	6	ENSP00000416534	DDX46:p , DEAD (Asp-Glu-Ala-Asp) box polypeptide 46 [Source:HGNC Symbol;Acc: HGNC:18681 ]
-28.9	4.88	5	9	ENSP00000339191	CAV1:p , caveolin 1, caveolae protein, 22kDa [Source:HGNC Symbol;Acc:HGNC:1527]
-28.7	4.8	4	10	ENSP00000305556	PCBP1:p , poly(rC) binding protein 1 [Source:HGNC Symbol;Acc: HGNC:8647 ]
-28	4.95	5	14	gi|170080547|	lrp:p, leucine-responsive transcriptional regulator [Escherichia coli str. K-12 substr. DH10B].
-27.7	4.57	3	4	ENSP00000252244	KRT1:p , keratin 1, type II [Source:HGNC Symbol;Acc: HGNC:6412 ]
-27.2	4.76	4	8	gi|170080012|	yajQ:p, putative nucleotide-binding protein [Escherichia coli str. K-12 substr. DH10B].
-27.2	4.88	3	8	ENSP00000414847	ARL6IP4:p , ADP-ribosylation factor-like 6 interacting protein 4 [Source:HGNC Symbol;Acc: HGNC:18076 ]
-27.2	4.79	3	8	ENSP00000274026	CCNA2:p ,
-26.8	5.09	1	1	ENSP00000308452	KRT17:p , keratin 17, type I [Source:HGNC Symbol;Acc: HGNC:6427 ]
-26.5	4.88	3	7	ENSP00000291552	U2AF1:p , U2 small nuclear RNA auxiliary factor 1 [ Source: HGNC 12453 ]
-26	4.77	3	9	ENSP00000362027	TRMT2B:p ,
-24.9	4.87	3	11	gi|170082840|	rpsJ:p, 30S ribosomal protein S10 [Escherichia coli str. K-12 substr. DH10B].
-24.8	4.87	2	3	ENSP00000293774	KRT4:p ,
-24	5.05	4	13	ENSP00000396910	UBA52:p , ubiquitin A-52 residue ribosomal protein fusion product 1 [ Source: HGNC 12458 ]
-23.7	4.83	1	1	ENSP00000386806	SRSF7:p ,
-23.6	4.98	3	11	ENSP00000369757	RPS6:p , ribosomal protein S6 [Source:HGNC Symbol;Acc: HGNC:10429 ]
-23.1	4.7	4	7	ENSP00000330032	UPP1:p , uridine phosphorylase 1 [ Source: HGNC 12576 ]
-22.5	4.48	3	5	gi|170082768|	mdh:p, malate dehydrogenase [Escherichia coli str. K-12 substr. DH10B].
-22.4	4.43	3	3	ENSP00000258962	SRSF1:p , serine/arginine-rich splicing factor 1 [ Source: HGNC 10780 ]
-21.9	4.56	4	6	ENSP00000343129	TRIM29:p , tripartite motif containing 29 [ Source: HGNC 17274 ]
-21.8	4.59	3	7	ENSP00000236900	no protein information available
-21.6	4.98	2	4	ENSP00000408139	no protein information available
-21.6	5.01	2	8	ENSP00000301246	C19orf33:p , chromosome 19 open reading frame 33 [Source:HGNC Symbol;Acc: HGNC:16668 ]
-21.5	4.44	3	4	ENSP00000343657	MCCC2:p , methylcrotonoyl-CoA carboxylase 2 (beta) [Source:HGNC Symbol;Acc: HGNC:6937 ]
-21.4	4.66	1	2	ENSP00000377082	HNRNPH1:p , heterogeneous nuclear ribonucleoprotein H1 (H) [Source:HGNC Symbol;Acc: HGNC:5041 ]
-21.2	4.76	3	7	gi|342516004|	30S ribosomal protein S3 [Escherichia coli str. K-12 substr. DH10B].
-20.4	4.56	3	5	ENSP00000311028	RPS14:p ,
-20.3	4.51	3	5	sp|LYSC_CHICK|	Lysozyme C; EC 3.2.1.17; 1,4-beta-N-acetylmuramidase C; Allergen Gal d IV; Gal d 4; Flags: Precursor;
-20	4.54	3	4	gi|170082264|	no protein information available
-19.5	4.55	3	6	ENSP00000346088	RPL22:p , ribosomal protein L22 [Source:HGNC Symbol;Acc: HGNC:10315 ]
-19.1	4.66	3	6	ENSP00000299492	PPFIBP2:p , PTPRF interacting protein, binding protein 2 (liprin beta 2) [ Source: HGNC 9250 ]
-19	4.49	3	5	ENSP00000315925	GMPPA:p , GDP-mannose pyrophosphorylase A [ Source: HGNC 22923 ]
-18.6	4.47	3	5	ENSP00000307940	EEF2:p , eukaryotic translation elongation factor 2 [Source:HGNC Symbol;Acc: HGNC:3214 ]
-18.2	4.51	3	5	gi|170083050|	dppD:p, dipeptide transporter ATP-binding subunit [Escherichia coli str. K-12 substr. DH10B].
-17.8	4.43	3	4	ENSP00000418493	SEC61A1:p , Sec61 alpha 1 subunit (S. cerevisiae) [Source:HGNC Symbol;Acc:HGNC:18276]
-17.6	4.59	1	1	ENSP00000373489	KRT18:p ,
-17.4	4.5	2	5	ENSP00000339566	HIST1H1C:p , histone cluster 1, H1c [Source:HGNC Symbol;Acc: HGNC:4716 ]
-17.1	4.77	3	7	ENSP00000291568	CSTB:p , cystatin B (stefin B) [ Source: HGNC 2482 ]
-17.1	4.83	2	9	ENSP00000363676	RPL11:p , ribosomal protein L11 [Source:HGNC Symbol;Acc: HGNC:10301 ]
-17	4.43	3	4	ENSP00000265462	PRDX5:p , peroxiredoxin 5 [Source:HGNC Symbol;Acc:HGNC:9355]
-16.4	4.51	3	5	ENSP00000215567	TECR:p , trans-2,3-enoyl-CoA reductase [Source:HGNC Symbol;Acc:HGNC:4551]
-15.7	4.24	3	3	ENSP00000356293	PKP1:p , plakophilin 1 (ectodermal dysplasia/skin fragility syndrome) [Source:HGNC Symbol;Acc:HGNC:9023]
-15.7	4.42	3	5	ENSP00000331678	PKP3:p , plakophilin 3 [ Source: HGNC 9025 ]
-15.6	4.34	3	3	ENSP00000369990	no protein information available
-15.6	4.34	3	3	ENSP00000348886	STOML2:p , stomatin (EPB72)-like 2 [Source:HGNC Symbol;Acc:HGNC:14559]
-15.5	4.4	3	4	ENSP00000369081	TXNDC5:p , thioredoxin domain containing 5 (endoplasmic reticulum) [ Source: HGNC 21073 ]
-15.5	4.53	3	5	ENSP00000298317	RPUSD4:p ,
-15.1	4.71	3	7	ENSP00000031135	BCLAF1:p ,
-14.9	4.89	2	10	ENSP00000399888	HMGA1:p ,
-14.7	4.41	2	2	ENSP00000390304	PCBP2:p ,
-14.6	4.93	2	9	ENSP00000279259	FAU:p ,
-14.6	4.46	3	4	ENSP00000341168	NPM1:p ,
-14.3	4.47	3	5	ENSP00000299977	SLFN5:p ,
-13.9	4.51	3	4	ENSP00000311430	RPL4:p , ribosomal protein L4 [Source:HGNC Symbol;Acc: HGNC:10353 ]
-13.2	4.57	2	5	gi|170082826|	rpsH:p, 30S ribosomal protein S8 [Escherichia coli str. K-12 substr. DH10B].
-13.2	4.55	3	5	ENSP00000370517	PFKP:p , phosphofructokinase, platelet [Source:HGNC Symbol;Acc: HGNC:8878 ]
-13.1	4.26	3	3	ENSP00000359042	PRPF38B:p , pre-mRNA processing factor 38B [ Source: HGNC 25512 ]
-13	4.28	3	3	ENSP00000386101	RPL3:p , ribosomal protein L3 [Source:HGNC Symbol;Acc: HGNC:10332 ]
-12.9	4.56	2	4	ENSP00000413436	RPL10:p ,
-12.9	4.76	1	2	ENSP00000404888	no protein information available
-12.6	4.39	2	4	ENSP00000430556	RPL30:p ,
-12.2	4.3	2	3	ENSP00000397872	ribosomal protein S28 [ Source: HGNC 10418 ]
-11.8	4.14	2	2	ENSP00000330188	RSRC2:p , arginine/serine-rich coiled-coil 2 [Source:HGNC Symbol;Acc: HGNC:30559 ]
-11.6	4.28	2	3	ENSP00000349432	PRDX3:p , peroxiredoxin 3 [ Source: HGNC 9354 ]
-11.3	4.24	2	2	ENSP00000373620	HSPD1:p , heat shock 60kDa protein 1 (chaperonin) [Source:HGNC Symbol;Acc: HGNC:5261 ]
-10.9	4.26	1	1	ENSP00000341214	HIST1H1T:p , histone cluster 1, H1t [Source:HGNC Symbol;Acc: HGNC:4720 ]
-10.9	4.13	2	2	ENSP00000367399	no protein information available
-10.8	4.21	2	3	gi|170082836|	rplB:p, 50S ribosomal protein L2 [Escherichia coli str. K-12 substr. DH10B].
-9.7	3.84	1	1	ENSP00000244020	SRSF6:p , serine/arginine-rich splicing factor 6 [Source:HGNC Symbol;Acc: HGNC:10788 ]
-9.6	4.87	1	7	gi|170082721|	rplU:p, 50S ribosomal protein L21 [Escherichia coli str. K-12 substr. DH10B].
-9.6	4.15	2	2	ENSP00000406112	CALM2:p ,
-9.6	4.74	1	1	ENSP00000418799	TUBAL3:p ,
-9.5	4.26	2	3	ENSP00000346050	RPS3A:p , ribosomal protein S3A [Source:HGNC Symbol;Acc: HGNC:10421 ]
-9.2	4.2	2	2	gi|170079798|	degP:p, serine endoprotease [Escherichia coli str. K-12 substr. DH10B].
-9.2	4.27	2	3	ENSP00000287156	UBE2L6:p , ubiquitin-conjugating enzyme E2L 6 [ Source: HGNC 12490 ]
-9.2	4.52	2	5	gi|170082824|	rplR:p, 50S ribosomal protein L18 [Escherichia coli str. K-12 substr. DH10B].
-9.1	4.7	2	6	ENSP00000308845	MRPS12:p ,
-8.9	4.41	2	3	sp|ALBU_BOVIN|	Serum albumin; BSA; Bos d 6; Flags: Precursor;
-8.7	4.33	2	3	ENSP00000344266	FHL2:p ,
-8.7	4.17	1	2	ENSP00000266671	PHLDA1:p ,
-8.7	4.41	2	4	ENSP00000369267	no protein information available
-8.5	4.37	2	3	ENSP00000315757	LCP1:p ,
-8.5	4.03	2	2	ENSP00000404375	RPL36A:p ,
-8	4.34	2	4	ENSP00000419117	RPL35A:p , ribosomal protein L35a [Source:HGNC Symbol;Acc: HGNC:10345 ]
-7.9	4.41	1	3	ENSP00000266679	CPSF6:p ,
-7.9	4.28	1	2	ENSP00000406364	ISOC2:p ,
-7.7	4.23	2	3	ENSP00000215882	SLC25A1:p , solute carrier family 25 (mitochondrial carrier; citrate transporter), member 1 [Source:HGNC Symbol;Acc: HG ...
-7.7	4.08	2	3	ENSP00000365804	HDAC6:p ,
-7.6	4.03	2	2	ENSP00000202773	RPL6:p , ribosomal protein L6 [Source:HGNC Symbol;Acc: HGNC:10362 ]
-7.6	4.45	2	4	ENSP00000309629	CFL1:p ,
-7.6	4.16	2	2	ENSP00000216271	HDAC10:p ,
-7.3	4.1	2	2	ENSP00000345156	RPL14:p , ribosomal protein L14 [Source:HGNC Symbol;Acc: HGNC:10305 ]
-6.8	4.13	2	2	gi|170080561|	pflB:p, pyruvate formate lyase I [Escherichia coli str. K-12 substr. DH10B].
-6.7	4.16	2	2	ENSP00000419425	PPIA:p , peptidylprolyl isomerase A (cyclophilin A) [Source:HGNC Symbol;Acc: HGNC:9253 ]
-6.7	4.4	2	3	ENSP00000338568	ATP5C1:p ,
-6.6	4.02	2	2	ENSP00000358417	PHGDH:p , phosphoglycerate dehydrogenase [Source:HGNC Symbol;Acc: HGNC:8923 ]
-5.9	4.21	1	2	ENSP00000385461	TFDP3:p ,
-5.9	4.93	1	9	gi|170082213|	30S ribosomal protein S16 [Escherichia coli str. K-12 substr. DH10B].
-5.8	4.08	2	2	gi|170081506|	eda:p, keto-hydroxyglutarate-aldolase/keto-deoxy-phosphogluconate aldolase [Escherichia coli str. K-12 substr. DH10B].
-5.1	3.71	1	1	ENSP00000346103	GPX4:p , glutathione peroxidase 4 [Source:HGNC Symbol;Acc:HGNC:4556]
-4.8	4.04	1	2	gi|170082702|	30S ribosomal protein S15 [Escherichia coli str. K-12 substr. DH10B].
-4.7	3.82	1	1	ENSP00000354522	TOP1:p , topoisomerase (DNA) I [Source:HGNC Symbol;Acc: HGNC:11986 ]
-4.6	4.17	1	3	ENSP00000216520	no protein information available
-4.2	4.06	1	2	ENSP00000396548	FARSA:p , phenylalanyl-tRNA synthetase, alpha subunit [ Source: HGNC 3592 ]
-4.1	3.84	1	1	ENSP00000225430	RPL19:p , ribosomal protein L19 [Source:HGNC Symbol;Acc: HGNC:10312 ]
-3.9	4.08	1	2	ENSP00000251453	RPS16:p , ribosomal protein S16 [Source:HGNC Symbol;Acc: HGNC:10396 ]
-3.8	4.19	1	3	ENSP00000215754	MIF:p , macrophage migration inhibitory factor (glycosylation-inhibiting factor) [Source:HGNC Symbol;Acc: HGNC:7097 ]
-3.8	3.79	1	1	ENSP00000389879	NPHP1:p ,
-3.7	3.76	1	1	ENSP00000417175	VAPB:p , VAMP (vesicle-associated membrane protein)-associated protein B and C [Source:HGNC Symbol;Acc:HGNC:12649]
-3.6	3.83	1	1	ENSP00000397798	ribosomal protein L17 [ Source: HGNC 10307 ]
-3.4	3.66	1	1	ENSP00000366460	PLXDC2:p , plexin domain containing 2 [ Source: HGNC 21013 ]
-3.4	3.82	1	1	ENSP00000386340	CRIP1:p ,
-3.3	3.89	1	1	ENSP00000325393	ZNF559:p ,
-3.3	4.02	1	1	ENSP00000406171	HERC4:p ,
-3.2	3.81	1	1	ENSP00000265631	SLC25A13:p , solute carrier family 25 (aspartate/glutamate carrier), member 13 [Source:HGNC Symbol;Acc:HGNC:10983]
-3.2	4.03	1	2	ENSP00000376811	RPL13:p ,
-3.1	3.75	1	1	ENSP00000354632	MT-ATP6:p , mitochondrially encoded ATP synthase 6 [ Source: HGNC 7414 ]
-3.1	4.3	1	2	ENSP00000389103	RPL23A:p , ribosomal protein L23a [Source:HGNC Symbol;Acc: HGNC:10317 ]
-3	4.04	1	2	ENSP00000263816	LRP2:p , low density lipoprotein receptor-related protein 2 [ Source: HGNC 6694 ]
-3	4.14	1	2	ENSP00000339421	ATAD3A:p ,
-3	4.63	1	4	ENSP00000427401	SREK1IP1:p , SREK1-interacting protein 1 [Source:HGNC Symbol;Acc: HGNC:26716 ]
-2.9	4.13	1	2	ENSP00000419179	RPL24:p ,
-2.8	4.94	1	7	ENSP00000391684	no protein information available
-2.8	3.63	1	1	ENSP00000253329	PPIL4:p , peptidylprolyl isomerase (cyclophilin)-like 4 [Source:HGNC Symbol;Acc: HGNC:15702 ]
-2.7	3.74	1	1	ENSP00000387163	RPL31:p ,
-2.7	3.62	1	1	ENSP00000418220	U2SURP:p ,
-2.5	4.1	1	2	ENSP00000268379	UQCRC2:p , ubiquinol-cytochrome c reductase core protein II [Source:HGNC Symbol;Acc:HGNC:12586]
-2.5	3.78	1	1	ENSP00000351524	HELZ:p , helicase with zinc finger [ Source: HGNC 16878 ]
-2.5	3.82	1	1	ENSP00000380158	RPL32:p ,
-2.4	3.74	1	1	ENSP00000348849	RPS26:p , ribosomal protein S26 [Source:HGNC Symbol;Acc: HGNC:10414 ]
-2.2	4.38	1	2	ENSP00000347717	DHCR7:p ,
-2.2	3.89	1	1	gi|170083379|	sodA:p, superoxide dismutase [Escherichia coli str. K-12 substr. DH10B].
-2.2	3.99	1	1	ENSP00000417325	ABI3BP:p ,
-2.2	3.84	1	1	ENSP00000263817	ABCB11:p ,
-2.2	3.73	1	1	ENSP00000368856	NFX1:p , nuclear transcription factor, X-box binding 1 [Source:HGNC Symbol;Acc:HGNC:7803]
-2.1	3.72	1	1	ENSP00000341840	CDK5RAP1:p ,
-2	3.75	1	1	ENSP00000302896	RPS9:p , ribosomal protein S9 [Source:HGNC Symbol;Acc: HGNC:10442 ]
-2	3.87	1	1	ENSP00000262971	PIAS4:p , protein inhibitor of activated STAT, 4 [ Source: HGNC 17002 ]
-2	3.81	1	1	ENSP00000416822	FKBP10:p ,

## Sheet: E7-P peptide
log(e)	log(I)	unique	total	Accession	Description
-929.7	6.56	80	305	ENSP00000363921	PARD3:p , par-3 family cell polarity regulator [ Source: HGNC 16051 ]			Log (e): the base -10 log of the expectation that the assignment is stochastic.
-850.1	6.37	71	198	ENSP00000268182	IQGAP1:p , IQ motif containing GTPase activating protein 1 [Source:HGNC Symbol;Acc: HGNC:6110 ]			Log (I): the base -10 log of the sum of the intensities of the fragment ion spectra
-735.7	6.73	55	379	ENSP00000328720	FOXK1:p , forkhead box K1 [ Source: HGNC 23480 ]			The number of unique peptide sequences and total number of tandem mass spectra that can be assigned to each protein is shown.
-679.4	6.25	62	160	ENSP00000252999	LAMA5:p , laminin, alpha 5 [Source:HGNC Symbol;Acc:HGNC:6485]
-642.6	6.16	62	136	ENSP00000407249	PTPN13:p ,
-613.8	6.53	52	273	ENSP00000267163	RB1:p , retinoblastoma 1 [Source:HGNC Symbol;Acc:HGNC:9884]
-551.9	6.12	58	114	ENSP00000357643	MKI67:p , marker of proliferation Ki-67 [ Source: HGNC 7107 ]
-546.7	6.2	54	143	ENSP00000265335	RAD50:p , RAD50 homolog (S. cerevisiae) [ Source: HGNC 9816 ]
-500.7	6.13	44	120	ENSP00000393539	ARHGAP23:p , Rho GTPase activating protein 23 [ Source: HGNC 29293 ]
-490.8	6.1	43	116	ENSP00000377344	DDX60:p ,
-488.9	6.25	40	154	ENSP00000231887	EHHADH:p ,
-443.4	6.18	41	130	ENSP00000356042	EZR:p ,
-439.4	6.35	33	179	ENSP00000227378	HSPA8:p ,
-432.9	6.13	38	113	ENSP00000346246	AP2A1:p , adaptor-related protein complex 2, alpha 1 subunit [Source:HGNC Symbol;Acc:HGNC:561]
-431	6.03	43	93	ENSP00000263857	POLR1A:p , polymerase (RNA) I polypeptide A, 194kDa [Source:HGNC Symbol;Acc: HGNC:17264 ]
-429.9	6.11	40	104	ENSP00000362768	RBL1:p ,
-416.8	6.33	32	162	ENSP00000324173	HSPA5:p , heat shock 70kDa protein 5 (glucose-regulated protein, 78kDa) [Source:HGNC Symbol;Acc: HGNC:5238 ]
-413.8	6.01	42	90	ENSP00000413886	SOGA1:p ,
-400.4	5.83	44	66	ENSP00000356515	UTRN:p , utrophin [Source:HGNC Symbol;Acc:HGNC:12635]
-396.9	6.06	37	100	ENSP00000257829	NAT10:p , N-acetyltransferase 10 (GCN5-related) [Source:HGNC Symbol;Acc: HGNC:29830 ]
-395.6	6.02	44	88	ENSP00000361467	DLG5:p , discs, large homolog 5 (Drosophila) [ Source: HGNC 2904 ]
-390.7	5.99	37	84	ENSP00000360031	RRP12:p , ribosomal RNA processing 12 homolog (S. cerevisiae) [ Source: HGNC 29100 ]
-387.7	6.11	33	111	ENSP00000262325	AP2B1:p , adaptor-related protein complex 2, beta 1 subunit [ Source: HGNC 563 ]
-375.1	5.92	41	73	ENSP00000354671	MAST2:p ,
-361.1	6.03	34	92	ENSP00000265433	NBN:p , nibrin [Source:HGNC Symbol;Acc: HGNC:7652 ]
-357.6	6.18	29	120	ENSP00000335677	FOXK2:p ,
-356.9	6.1	31	107	ENSP00000285398	ERCC3:p , excision repair cross-complementation group 3 [Source:HGNC Symbol;Acc: HGNC:3435 ]
-332.8	5.91	33	73	ENSP00000430597	AP3B1:p ,
-332.6	6.01	33	85	ENSP00000357048	COPA:p , coatomer protein complex, subunit alpha [Source:HGNC Symbol;Acc:HGNC:2230]
-327	6.15	27	120	ENSP00000313731	PLCD3:p , phospholipase C, delta 3 [ Source: HGNC 9061 ]
-321.2	6.05	31	101	ENSP00000264990	ACAD11:p ,
-316.5	5.92	28	74	ENSP00000355997	LAMB3:p ,
-309	6.05	14	34	ENSP00000384136	RDX:p ,
-301.7	5.66	30	47	ENSP00000404151	KIAA0284:p ,
-297.3	5.93	29	80	ENSP00000423452	MARK2:p , MAP/microtubule affinity-regulating kinase 2 [Source:HGNC Symbol;Acc: HGNC:3332 ]
-296.9	5.89	29	69	ENSP00000347416	AP3D1:p , adaptor-related protein complex 3, delta 1 subunit [ Source: HGNC 568 ]
-294.9	6.01	14	31	ENSP00000353408	MSN:p , moesin [Source:HGNC Symbol;Acc: HGNC:7373 ]
-294.2	5.8	27	54	ENSP00000399258	no protein information available
-288	6.18	23	122	ENSP00000401546	TUBB:p ,
-286.2	6.18	5	28	ENSP00000341289	TUBB4B:p , tubulin, beta 4B class IVb [Source:HGNC Symbol;Acc: HGNC:20771 ]
-285	5.69	33	49	ENSP00000313420	PRKDC:p , protein kinase, DNA-activated, catalytic polypeptide [Source:HGNC Symbol;Acc: HGNC:9413 ]
-278.8	5.85	28	57	ENSP00000324527	MYO1D:p , myosin ID [ Source: HGNC 7598 ]
-276.5	5.92	27	70	ENSP00000167462	LLGL2:p ,
-275.2	5.74	32	51	ENSP00000224140	SETX:p , senataxin [ Source: HGNC 445 ]
-272.1	5.96	25	76	ENSP00000264065	DNAJC10:p , DnaJ (Hsp40) homolog, subfamily C, member 10 [Source:HGNC Symbol;Acc: HGNC:24637 ]
-272.1	5.74	27	45	ENSP00000342793	PLD1:p ,
-270.6	5.74	26	52	ENSP00000347427	MINK1:p , misshapen-like kinase 1 [ Source: HGNC 17565 ]
-268.2	5.7	1	1	ENSP00000351851	NUMA1:p , nuclear mitotic apparatus protein 1 [ Source: HGNC 8059 ]
-266.4	5.93	22	75	ENSP00000393638	GTF2H1:p , general transcription factor IIH, polypeptide 1, 62kDa [Source:HGNC Symbol;Acc: HGNC:4655 ]
-260.1	5.89	25	67	ENSP00000376457	ECT2:p ,
-259.4	5.83	27	54	ENSP00000341903	MYO1B:p , myosin IB [Source:HGNC Symbol;Acc:HGNC:7596]
-256	6.02	23	84	ENSP00000371894	AP2M1:p , adaptor-related protein complex 2, mu 1 subunit [Source:HGNC Symbol;Acc:HGNC:564]
-254.2	6	16	66	ENSP00000406359	HSPA1A:p ,
-249.6	5.89	23	67	ENSP00000325863	MRE11A:p , MRE11 meiotic recombination 11 homolog A (S. cerevisiae) [Source:HGNC Symbol;Acc: HGNC:7230 ]
-246.4	5.89	24	60	ENSP00000254730	EEFSEC:p , eukaryotic elongation factor, selenocysteine-tRNA-specific [Source:HGNC Symbol;Acc: HGNC:24614 ]
-246	6.15	22	108	ENSP00000262613	SLC9A3R1:p , solute carrier family 9, subfamily A (NHE3, cation proton antiporter 3), member 3 regulator 1 [ Source: HG ...
-244.9	5.75	25	46	ENSP00000286523	ELMSAN1:p ,
-244.5	5.78	24	55	ENSP00000299492	PPFIBP2:p , PTPRF interacting protein, binding protein 2 (liprin beta 2) [ Source: HGNC 9250 ]
-243.8	5.78	24	58	ENSP00000361298	KIF2C:p , kinesin family member 2C [Source:HGNC Symbol;Acc:HGNC:6393]
-243.7	5.77	23	51	ENSP00000331678	PKP3:p , plakophilin 3 [ Source: HGNC 9025 ]
-241.8	5.91	20	69	ENSP00000354437	RBM39:p , RNA binding motif protein 39 [Source:HGNC Symbol;Acc: HGNC:15923 ]
-241.7	5.79	23	54	ENSP00000345731	DLG1:p , discs, large homolog 1 (Drosophila) [ Source: HGNC 2900 ]
-239.4	5.74	13	19	ENSP00000327694	AP2A2:p , adaptor-related protein complex 2, alpha 2 subunit [ Source: HGNC 562 ]
-238.8	5.69	29	42	ENSP00000304350	PRPF8:p , pre-mRNA processing factor 8 [Source:HGNC Symbol;Acc: HGNC:17340 ]
-235.9	5.67	26	43	ENSP00000352925	TRRAP:p , transformation/transcription domain-associated protein [ Source: HGNC 12347 ]
-235.8	5.86	18	43	ENSP00000408092	MARK3:p , MAP/microtubule affinity-regulating kinase 3 [Source:HGNC Symbol;Acc: HGNC:6897 ]
-231.6	5.83	23	59	ENSP00000263331	POLR1B:p , polymerase (RNA) I polypeptide B, 128kDa [Source:HGNC Symbol;Acc: HGNC:20454 ]
-228	6.18	21	119	ENSP00000408005	SLC9A3R2:p , solute carrier family 9, subfamily A (NHE3, cation proton antiporter 3), member 3 regulator 2 [ Source: HG ...
-225.7	5.84	23	59	ENSP00000361219	GTF3C4:p , general transcription factor IIIC, polypeptide 4, 90kDa [ Source: HGNC 4667 ]
-224.4	5.68	21	40	ENSP00000007414	OSBPL7:p ,
-224.3	5.75	22	48	ENSP00000370517	PFKP:p , phosphofructokinase, platelet [Source:HGNC Symbol;Acc: HGNC:8878 ]
-211.3	6.17	21	99	ENSP00000362744	RPS4X:p , ribosomal protein S4, X-linked [Source:HGNC Symbol;Acc: HGNC:10424 ]
-209.7	5.69	19	41	ENSP00000263956	GTF3C3:p , general transcription factor IIIC, polypeptide 3, 102kDa [ Source: HGNC 4666 ]
-209.6	5.68	22	41	ENSP00000360200	INADL:p ,
-209.3	6.06	20	77	ENSP00000369081	TXNDC5:p , thioredoxin domain containing 5 (endoplasmic reticulum) [ Source: HGNC 21073 ]
-207.8	5.69	22	43	ENSP00000356381	KATNA1:p ,
-204.9	6.31	18	104	ENSP00000385018	RPS7:p ,
-204.5	5.64	21	40	ENSP00000262133	RBL2:p , retinoblastoma-like 2 (p130) [ Source: HGNC 9894 ]
-204.2	5.74	20	46	ENSP00000315112	RNF31:p , ring finger protein 31 [ Source: HGNC 16031 ]
-202.5	5.63	20	37	ENSP00000215591	POLRMT:p ,
-201.8	5.75	21	47	ENSP00000364884	MPP7:p ,
-198.4	5.85	19	62	ENSP00000300093	PLK1:p , polo-like kinase 1 [Source:HGNC Symbol;Acc:HGNC:9077]
-197.3	5.62	22	38	ENSP00000298694	ARHGEF40:p , Rho guanine nucleotide exchange factor (GEF) 40 [ Source: HGNC 25516 ]
-196.4	5.73	20	47	ENSP00000323858	DDX54:p , DEAD (Asp-Glu-Ala-Asp) box polypeptide 54 [ Source: HGNC 20084 ]
-194.1	5.9	19	66	ENSP00000409483	GTF2H4:p ,
-192.7	5.73	21	46	ENSP00000300403	TPX2:p , TPX2, microtubule-associated [Source:HGNC Symbol;Acc: HGNC:1249 ]
-191.3	5.69	17	43	ENSP00000423772	KIF2A:p , kinesin heavy chain member 2A [ Source: HGNC 6318 ]
-190.7	5.54	19	30	ENSP00000355500	CEP170:p , centrosomal protein 170kDa [ Source: HGNC 28920 ]
-184.8	5.54	20	31	ENSP00000349486	SCRIB:p , scribbled planar cell polarity protein [ Source: HGNC 30377 ]
-183.1	5.77	17	54	ENSP00000429412	CSNK1G3:p , casein kinase 1, gamma 3 [ Source: HGNC 2456 ]
-182.3	5.55	17	25	ENSP00000384099	MAST4:p ,
-181.9	5.65	20	37	ENSP00000307940	EEF2:p , eukaryotic translation elongation factor 2 [Source:HGNC Symbol;Acc: HGNC:3214 ]
-180.7	5.56	21	32	ENSP00000283943	TRIP12:p , thyroid hormone receptor interactor 12 [ Source: HGNC 12306 ]
-180.2	5.76	19	48	ENSP00000368031	ATAD3A:p , ATPase family, AAA domain containing 3A [Source:HGNC Symbol;Acc: HGNC:25567 ]
-178.5	5.77	1	3	ENSP00000354942	CSNK1G3:p ,
-174.3	5.86	15	61	ENSP00000336799	TUBA1B:p , tubulin, alpha 1b [Source:HGNC Symbol;Acc: HGNC:18809 ]
-174	5.57	1	2	ENSP00000373697	TRIP12:p , thyroid hormone receptor interactor 12 [ Source: HGNC 12306 ]
-173.1	5.56	17	31	ENSP00000388464	NSUN5:p ,
-172.7	5.85	16	54	ENSP00000339063	EEF1A1:p , eukaryotic translation elongation factor 1 alpha 1 [Source:HGNC Symbol;Acc: HGNC:3189 ]
-171.7	5.81	18	54	ENSP00000266970	CDK2:p , cyclin-dependent kinase 2 [Source:HGNC Symbol;Acc: HGNC:1771 ]
-171.5	5.76	18	56	ENSP00000356293	PKP1:p , plakophilin 1 (ectodermal dysplasia/skin fragility syndrome) [Source:HGNC Symbol;Acc:HGNC:9023]
-168	5.47	20	28	ENSP00000317123	SNRNP200:p , small nuclear ribonucleoprotein 200kDa (U5) [Source:HGNC Symbol;Acc: HGNC:30859 ]
-167.9	5.76	18	45	ENSP00000360671	SLC25A5:p , solute carrier family 25 (mitochondrial carrier; adenine nucleotide translocator), member 5 [Source:HGNC Sy ...
-165.3	5.82	17	48	ENSP00000346050	RPS3A:p , ribosomal protein S3A [Source:HGNC Symbol;Acc: HGNC:10421 ]
-163.2	5.67	16	44	ENSP00000353989	SPATS2L:p ,
-160.4	5.67	1	1	ENSP00000386336	SPATS2L:p , spermatogenesis associated, serine-rich 2-like [ Source: HGNC 24574 ]
-157.5	5.79	15	53	ENSP00000220764	DECR1:p , 2,4-dienoyl CoA reductase 1, mitochondrial [ Source: HGNC 2753 ]
-156.6	5.58	15	33	ENSP00000299563	RNF169:p ,
-155.7	5.85	14	58	ENSP00000361831	AP3M1:p ,
-155.2	5.72	16	50	ENSP00000338191	SNTB2:p , syntrophin, beta 2 (dystrophin-associated protein A1, 59kDa, basic component 2) [ Source: HGNC 11169 ]
-155.2	5.8	12	53	ENSP00000310966	CD3EAP:p , CD3e molecule, epsilon associated protein [Source:HGNC Symbol;Acc: HGNC:24219 ]
-153.8	5.68	14	42	ENSP00000297185	HSPA9:p , heat shock 70kDa protein 9 (mortalin) [Source:HGNC Symbol;Acc: HGNC:5244 ]
-153.7	5.61	17	34	ENSP00000350377	MCTP2:p ,
-152.4	5.61	16	33	ENSP00000323288	RPUSD2:p , RNA pseudouridylate synthase domain containing 2 [ Source: HGNC 24180 ]
-151.2	5.55	15	28	ENSP00000395915	NOL6:p ,
-150.9	5.76	3	5	ENSP00000248437	TUBA4A:p , tubulin, alpha 4a [Source:HGNC Symbol;Acc: HGNC:12407 ]
-149	5.58	5	9	ENSP00000311766	ATAD3B:p , ATPase family, AAA domain containing 3B [Source:HGNC Symbol;Acc:HGNC:24007]
-148.3	5.6	14	34	ENSP00000347032	PIP4K2C:p ,
-148.1	5.51	17	26	ENSP00000301180	DIP2B:p , DIP2 disco-interacting protein 2 homolog B (Drosophila) [ Source: HGNC 29284 ]
-146.6	5.5	18	31	ENSP00000348089	ERCC6:p ,
-145.8	5.71	12	45	ENSP00000260130	SDCBP:p , syndecan binding protein (syntenin) [Source:HGNC Symbol;Acc:HGNC:10662]
-145.6	5.81	14	55	ENSP00000368686	E2F4:p ,
-145.5	5.51	16	30	ENSP00000404808	RACGAP1:p ,
-145.2	5.68	14	39	ENSP00000386087	CHEK2:p ,
-143.6	5.57	15	34	ENSP00000350102	TOR4A:p ,
-143.6	5.81	15	56	ENSP00000367029	POLR1E:p , polymerase (RNA) I polypeptide E, 53kDa [Source:HGNC Symbol;Acc: HGNC:17631 ]
-143.2	5.69	1	5	ENSP00000409288	SDCBP:p ,
-143	5.54	15	30	ENSP00000360532	CDC5L:p , cell division cycle 5-like [Source:HGNC Symbol;Acc: HGNC:1743 ]
-143	5.48	14	27	ENSP00000324804	PPP2R1A:p , protein phosphatase 2, regulatory subunit A, alpha [Source:HGNC Symbol;Acc: HGNC:9302 ]
-141.3	5.44	17	26	ENSP00000264144	LAMC2:p ,
-141	5.47	14	29	ENSP00000252242	KRT5:p , keratin 5, type II [Source:HGNC Symbol;Acc: HGNC:6442 ]
-139.7	5.53	12	25	ENSP00000253237	GRWD1:p , glutamate-rich WD repeat containing 1 [Source:HGNC Symbol;Acc: HGNC:21270 ]
-136.7	5.49	15	30	ENSP00000418210	ZMYND8:p ,
-136.5	5.49	16	27	ENSP00000358799	RBM15:p , RNA binding motif protein 15 [Source:HGNC Symbol;Acc: HGNC:14959 ]
-135.8	5.98	12	69	ENSP00000420311	RPL23:p , ribosomal protein L23 [ Source: HGNC 10316 ]
-135.5	5.72	10	40	ENSP00000364519	TFDP1:p ,
-134.4	5.56	16	29	ENSP00000378308	PTPN3:p ,
-133.9	5.58	14	36	ENSP00000261226	TMCC3:p ,
-133.6	5.52	4	9	ENSP00000392830	MAP4K4:p , mitogen-activated protein kinase kinase kinase kinase 4 [ Source: HGNC 6866 ]
-133.5	5.58	14	29	ENSP00000227524	PRPF19:p , pre-mRNA processing factor 19 [Source:HGNC Symbol;Acc: HGNC:17896 ]
-133.4	5.46	14	28	ENSP00000304978	KIF23:p ,
-132.7	5.5	14	28	ENSP00000361169	GTF3C5:p , general transcription factor IIIC, polypeptide 5, 63kDa [ Source: HGNC 4668 ]
-132.5	5.76	1	1	ENSP00000382982	TUBA3C:p ,
-131.5	5.6	12	31	ENSP00000381543	MSL1:p , male-specific lethal 1 homolog (Drosophila) [ Source: HGNC 27905 ]
-131.4	5.57	13	30	ENSP00000332340	DDX28:p ,
-130.7	5.5	15	29	ENSP00000295488	HELQ:p ,
-130.4	5.38	14	24	ENSP00000357113	IFI16:p , interferon, gamma-inducible protein 16 [ Source: HGNC 5395 ]
-130.3	5.63	3	5	ENSP00000370808	SLC25A6:p , solute carrier family 25 (mitochondrial carrier; adenine nucleotide translocator), member 6 [Source:HGNC Sy ...
-130	5.65	7	15	ENSP00000305777	CSNK1G1:p ,
-129.7	5.75	11	50	ENSP00000228955	GTF2H3:p ,
-129.5	5.51	14	24	ENSP00000321537	LLGL1:p , lethal giant larvae homolog 1 (Drosophila) [ Source: HGNC 6628 ]
-129.5	5.73	12	42	ENSP00000356134	TFB1M:p , transcription factor B1, mitochondrial [Source:HGNC Symbol;Acc: HGNC:17037 ]
-128.8	5.57	14	33	ENSP00000313759	CTC1:p ,
-128.6	5.67	3	8	ENSP00000255641	CSNK1G2:p , casein kinase 1, gamma 2 [ Source: HGNC 2455 ]
-127.4	5.52	14	29	ENSP00000394562	SENP2:p ,
-127.3	5.41	14	20	ENSP00000327179	CIRH1A:p , cirrhosis, autosomal recessive 1A (cirhin) [Source:HGNC Symbol;Acc: HGNC:1983 ]
-126.8	5.36	15	21	ENSP00000185942	HMMR:p ,
-126	5.49	13	26	ENSP00000387429	MDC1:p ,
-124.8	5.78	10	49	ENSP00000267884	SRP14:p , signal recognition particle 14kDa (homologous Alu RNA binding protein) [Source:HGNC Symbol;Acc: HGNC:11299 ]
-124.6	5.57	12	30	ENSP00000362027	TRMT2B:p ,
-123.5	5.47	14	25	ENSP00000393488	DDX56:p ,
-122.2	5.58	12	32	ENSP00000346001	RPL3:p , ribosomal protein L3 [Source:HGNC Symbol;Acc: HGNC:10332 ]
-122.1	5.58	12	29	ENSP00000331514	ACTG1:p , actin gamma 1 [Source:HGNC Symbol;Acc: HGNC:144 ]
-122.1	5.68	11	43	ENSP00000349541	PTRF:p , polymerase I and transcript release factor [Source:HGNC Symbol;Acc:HGNC:9688]
-121.8	5.6	14	33	ENSP00000352536	GTF3C2:p , general transcription factor IIIC, polypeptide 2, beta 110kDa [ Source: HGNC 4665 ]
-121.6	5.62	13	37	ENSP00000278856	WDR74:p ,
-120.6	5.42	13	24	ENSP00000229854	MCM3:p , minichromosome maintenance complex component 3 [Source:HGNC Symbol;Acc:HGNC:6945]
-118.4	5.47	12	28	ENSP00000274026	CCNA2:p ,
-117.8	5.53	13	29	ENSP00000412798	KIF18B:p ,
-117.4	6.07	9	62	sp|TRYP_PIG|	Trypsin; EC 3.4.21.4; Flags: Precursor;
-117	5.66	12	38	ENSP00000409537	PGAM5:p ,
-116.6	5.39	11	23	ENSP00000334157	no protein information available
-116	5.74	1	1	ENSP00000318197	TUBA3E:p , tubulin, alpha 3e [Source:HGNC Symbol;Acc: HGNC:20765 ]
-114.9	5.48	10	24	ENSP00000388475	U2AF2:p , U2 small nuclear RNA auxiliary factor 2 [Source:HGNC Symbol;Acc: HGNC:23156 ]
-114.5	5.52	11	27	ENSP00000287996	IPPK:p ,
-113.7	5.52	11	31	ENSP00000298317	RPUSD4:p ,
-113.4	5.42	14	22	ENSP00000354730	CHAMP1:p , chromosome alignment maintaining phosphoprotein 1 [ Source: HGNC 20311 ]
-113.4	5.39	13	22	ENSP00000394186	no protein information available
-113	5.68	10	40	ENSP00000355354	SOX15:p ,
-112.8	5.45	13	23	ENSP00000365783	CEP78:p ,
-112.6	5.33	13	21	ENSP00000275418	ESYT2:p ,
-112.2	5.47	12	26	ENSP00000308450	CDC20:p ,
-110.8	5.86	1	1	ENSP00000328808	TUBB8:p ,
-110.6	5.6	9	31	ENSP00000341168	NPM1:p ,
-110.3	5.4	11	20	ENSP00000242248	POLM:p ,
-110	5.36	10	19	ENSP00000392094	EFTUD2:p , elongation factor Tu GTP binding domain containing 2 [Source:HGNC Symbol;Acc: HGNC:30858 ]
-109.4	5.25	12	18	ENSP00000407885	KIFC1:p ,
-109.1	5.21	11	16	ENSP00000304669	CTNNA1:p , catenin (cadherin-associated protein), alpha 1, 102kDa [Source:HGNC Symbol;Acc: HGNC:2509 ]
-109	5.25	12	17	ENSP00000264042	FARP2:p , FERM, RhoGEF and pleckstrin domain protein 2 [ Source: HGNC 16460 ]
-106.4	5.49	10	27	ENSP00000303315	JUNB:p ,
-105.6	5.48	10	27	ENSP00000296215	SNIP1:p , Smad nuclear interacting protein 1 [Source:HGNC Symbol;Acc: HGNC:30587 ]
-105.3	5.73	12	41	ENSP00000420588	TFAM:p , transcription factor A, mitochondrial [Source:HGNC Symbol;Acc: HGNC:11741 ]
-104.9	5.66	10	42	ENSP00000347005	LUC7L2:p , C7orf55-LUC7L2 readthrough [Source:HGNC Symbol;Acc: HGNC:44671 ]
-104.7	5.45	12	24	ENSP00000306574	TEFM:p ,
-104.7	5.5	12	25	ENSP00000261798	CSNK1A1:p , casein kinase 1, alpha 1 [Source:HGNC Symbol;Acc: HGNC:2451 ]
-104.1	5.43	9	15	ENSP00000263181	KIF18A:p , kinesin family member 18A [ Source: HGNC 29441 ]
-103.9	5.34	12	20	ENSP00000377944	UTP14A:p , UTP14, U3 small nucleolar ribonucleoprotein, homolog A (yeast) [ Source: HGNC 10665 ]
-103.8	5.67	12	37	ENSP00000287624	no protein information available
-103.7	5.46	13	23	ENSP00000380481	no protein information available
-102.5	5.57	11	30	ENSP00000274400	GTF2H2:p ,
-102.3	5.35	12	20	ENSP00000263360	EED:p , embryonic ectoderm development [ Source: HGNC 3188 ]
-102.2	5.91	12	54	ENSP00000302896	RPS9:p , ribosomal protein S9 [Source:HGNC Symbol;Acc: HGNC:10442 ]
-102	5.39	10	22	ENSP00000248553	HSPB1:p , heat shock 27kDa protein 1 [Source:HGNC Symbol;Acc: HGNC:5246 ]
-102	5.38	10	19	ENSP00000361705	DNTTIP1:p , deoxynucleotidyltransferase, terminal, interacting protein 1 [ Source: HGNC 16160 ]
-101.8	5.26	11	17	ENSP00000336620	ZNF687:p , zinc finger protein 687 [ Source: HGNC 29277 ]
-101.8	5.54	1	1	ENSP00000410693	HSPA1A:p ,
-101.6	5.32	11	20	ENSP00000298048	MELK:p ,
-101.3	5.51	10	29	ENSP00000319578	DDX47:p , DEAD (Asp-Glu-Ala-Asp) box polypeptide 47 [Source:HGNC Symbol;Acc: HGNC:18682 ]
-100.9	5.44	11	25	ENSP00000253107	PPAN:p , peter pan homolog (Drosophila) [ Source: HGNC 9227 ]
-100.9	5.24	13	16	ENSP00000373620	HSPD1:p , heat shock 60kDa protein 1 (chaperonin) [Source:HGNC Symbol;Acc: HGNC:5261 ]
-100.6	5.26	13	17	ENSP00000312419	CHD4:p ,
-100.4	5.66	2	3	ENSP00000310219	HSPA6:p , heat shock 70kDa protein 6 (HSP70B&#39;) [Source:HGNC Symbol;Acc: HGNC:5239 ]
-100.3	5.62	10	33	ENSP00000385621	RPL10:p , ribosomal protein L10 [Source:HGNC Symbol;Acc:HGNC:10298]
-99.7	5.37	12	21	ENSP00000228245	TULP3:p ,
-99.6	5.33	13	18	ENSP00000385636	OBSL1:p , obscurin-like 1 [ Source: HGNC 29092 ]
-99.5	5.31	6	8	ENSP00000415315	no protein information available
-99.5	5.44	11	25	ENSP00000263063	MTPAP:p , mitochondrial poly(A) polymerase [ Source: HGNC 25532 ]
-99.4	5.46	12	29	ENSP00000381538	MSL3:p ,
-99.1	5.33	11	19	ENSP00000342232	TRIM28:p ,
-97.8	5.35	11	20	ENSP00000263461	WDR11:p , WD repeat domain 11 [ Source: HGNC 13831 ]
-97.8	5.35	11	20	ENSP00000299977	SLFN5:p ,
-97.6	5.47	10	27	ENSP00000380414	DEK:p , DEK proto-oncogene [Source:HGNC Symbol;Acc: HGNC:2768 ]
-97	5.2	13	16	ENSP00000344789	ACACA:p , acetyl-CoA carboxylase alpha [ Source: HGNC 84 ]
-96	5.34	1	2	ENSP00000252250	KRT6C:p , keratin 6C, type II [Source:HGNC Symbol;Acc: HGNC:20406 ]
-95.8	5.17	10	15	ENSP00000304895	IRS1:p ,
-95.3	5.32	13	18	ENSP00000295884	no protein information available
-93.9	5.4	9	20	ENSP00000262812	COPE:p , coatomer protein complex, subunit epsilon [Source:HGNC Symbol;Acc:HGNC:2234]
-92.8	5.64	8	37	ENSP00000272298	CALM2:p , calmodulin 2 (phosphorylase kinase, delta) [Source:HGNC Symbol;Acc: HGNC:1445 ]
-92	5.6	1	2	ENSP00000413436	RPL10:p ,
-91.8	5.31	9	19	ENSP00000252244	KRT1:p , keratin 1, type II [Source:HGNC Symbol;Acc: HGNC:6412 ]
-91.3	5.39	10	22	ENSP00000361465	POLR1C:p , polymerase (RNA) I polypeptide C, 30kDa [Source:HGNC Symbol;Acc: HGNC:20194 ]
-91.1	5.33	12	18	ENSP00000260947	BARD1:p , BRCA1 associated RING domain 1 [ Source: HGNC 952 ]
-90.8	5.27	11	17	ENSP00000355060	ARHGEF10L:p , Rho guanine nucleotide exchange factor (GEF) 10-like [ Source: HGNC 25540 ]
-90.4	5.36	10	20	ENSP00000411352	ANXA2:p ,
-90.3	5.59	1	2	ENSP00000388100	no protein information available
-90.3	5.31	11	16	ENSP00000251808	GRHL2:p ,
-90	5.76	7	34	ENSP00000363676	RPL11:p , ribosomal protein L11 [Source:HGNC Symbol;Acc: HGNC:10301 ]
-90	5.29	12	18	ENSP00000359606	ZNHIT6:p ,
-89.5	5.51	4	5	ENSP00000386017	MARK1:p ,
-88.8	5.37	11	19	ENSP00000266427	ETV6:p ,
-88	5.32	10	19	ENSP00000352685	TRAF2:p ,
-87.5	5.21	10	16	ENSP00000261681	MPP5:p , membrane protein, palmitoylated 5 (MAGUK p55 subfamily member 5) [ Source: HGNC 18669 ]
-87	5.26	11	17	ENSP00000310448	SART1:p , squamous cell carcinoma antigen recognized by T cells 1 [Source:HGNC Symbol;Acc: HGNC:10538 ]
-86.9	5.79	9	39	ENSP00000369757	RPS6:p , ribosomal protein S6 [Source:HGNC Symbol;Acc: HGNC:10429 ]
-85.5	5.51	9	28	ENSP00000367498	LRRC47:p , leucine rich repeat containing 47 [Source:HGNC Symbol;Acc:HGNC:29207]
-84	5.42	11	24	ENSP00000246635	KRT13:p , keratin 13 [Source:HGNC Symbol;Acc:HGNC:6415]
-83.6	5.44	9	22	ENSP00000229329	CMAS:p , cytidine monophosphate N-acetylneuraminic acid synthetase [Source:HGNC Symbol;Acc: HGNC:18290 ]
-83.3	5.25	9	16	ENSP00000224950	OBFC1:p ,
-82.6	5.22	9	16	ENSP00000325732	HNRNPM:p , heterogeneous nuclear ribonucleoprotein M [Source:HGNC Symbol;Acc: HGNC:5046 ]
-82.4	5.2	10	14	ENSP00000305721	IBTK:p ,
-82	5.33	9	20	ENSP00000253039	EIF2S3:p , eukaryotic translation initiation factor 2, subunit 3 gamma, 52kDa [Source:HGNC Symbol;Acc: HGNC:3267 ]
-81.8	5.19	9	14	ENSP00000277165	FAM120A:p , family with sequence similarity 120A [Source:HGNC Symbol;Acc:HGNC:13247]
-81.7	5.23	9	14	ENSP00000268854	DDX52:p , DEAD (Asp-Glu-Ala-Asp) box polypeptide 52 [ Source: HGNC 20038 ]
-81.6	5.56	7	28	ENSP00000409199	no protein information available
-81.5	5.39	10	20	ENSP00000278572	RPS3:p , ribosomal protein S3 [ Source: HGNC 10420 ]
-81.2	5.34	8	17	ENSP00000285814	MKI67IP:p , nucleolar protein interacting with the FHA domain of MKI67 [ Source: HGNC 17838 ]
-81	5.32	11	18	ENSP00000266079	PRPF6:p , pre-mRNA processing factor 6 [Source:HGNC Symbol;Acc: HGNC:15860 ]
-81	5.17	9	14	ENSP00000388325	LAMB2:p , laminin, beta 2 (laminin S) [ Source: HGNC 6487 ]
-80.8	5.75	8	46	ENSP00000397798	ribosomal protein L17 [ Source: HGNC 10307 ]
-80.8	5.36	8	21	gi|170082823|	rpsE:p, 30S ribosomal protein S5 [Escherichia coli str. K-12 substr. DH10B].
-80.3	5.5	10	26	ENSP00000389047	PRDX1:p ,
-80.2	5.19	10	15	ENSP00000295951	SLMAP:p , sarcolemma associated protein [ Source: HGNC 16643 ]
-80.1	5.22	10	17	ENSP00000358789	SH3PXD2A:p , SH3 and PX domains 2A [ Source: HGNC 23664 ]
-79.5	5.32	9	17	ENSP00000256383	EIF2S1:p , eukaryotic translation initiation factor 2, subunit 1 alpha, 35kDa [Source:HGNC Symbol;Acc: HGNC:3265 ]
-79.3	5.3	8	18	ENSP00000357621	HDAC2:p ,
-79	5.13	11	12	ENSP00000262043	PHF3:p , PHD finger protein 3 [ Source: HGNC 8921 ]
-78.9	5.32	10	18	ENSP00000209728	CDC6:p ,
-78.8	5.16	9	14	ENSP00000412197	MYO1C:p , myosin IC [ Source: HGNC 7597 ]
-78.5	5.28	8	11	ENSP00000355124	KRT19:p , keratin 19, type I [Source:HGNC Symbol;Acc: HGNC:6436 ]
-78.4	5.06	7	10	ENSP00000246662	KRT9:p , keratin 9, type I [Source:HGNC Symbol;Acc: HGNC:6447 ]
-78.4	5.48	10	24	ENSP00000341885	RPS2:p , ribosomal protein S2 [Source:HGNC Symbol;Acc: HGNC:10404 ]
-78.2	5.25	10	16	ENSP00000403924	no protein information available
-77.5	5.11	6	9	ENSP00000307634	AGAP1:p , ArfGAP with GTPase domain, ankyrin repeat and PH domain 1 [ Source: HGNC 16922 ]
-77.3	5.17	10	14	ENSP00000268489	ZFHX3:p ,
-77.1	5.25	10	16	ENSP00000221975	RPS19:p , ribosomal protein S19 [ Source: HGNC 10402 ]
-77.1	5.67	9	37	ENSP00000270625	RPS11:p , ribosomal protein S11 [Source:HGNC Symbol;Acc: HGNC:10384 ]
-76.3	5.17	9	14	ENSP00000422327	MBD4:p ,
-76.3	5.25	6	13	ENSP00000354812	C9orf114:p , chromosome 9 open reading frame 114 [ Source: HGNC 26933 ]
-76.1	5.19	9	15	ENSP00000378752	DIDO1:p , death inducer-obliterator 1 [ Source: HGNC 2680 ]
-75.7	5.32	8	20	ENSP00000269554	PIP4K2B:p , phosphatidylinositol-5-phosphate 4-kinase, type II, beta [ Source: HGNC 8998 ]
-75.5	5.12	8	13	ENSP00000294168	TAF6L:p , TAF6-like RNA polymerase II, p300/CBP-associated factor (PCAF)-associated factor, 65kDa [ Source: HGNC 17305 ...
-75	5.43	9	22	ENSP00000261406	no protein information available
-74.9	5.2	5	8	ENSP00000365757	PIP4K2A:p , phosphatidylinositol-5-phosphate 4-kinase, type II, alpha [ Source: HGNC 8997 ]
-74.7	5.2	9	15	ENSP00000307853	MUS81:p ,
-74.7	5.22	7	14	ENSP00000264279	NOP58:p , NOP58 ribonucleoprotein [Source:HGNC Symbol;Acc: HGNC:29926 ]
-74.5	5.35	8	21	ENSP00000264335	YWHAE:p , tyrosine 3-monooxygenase/tryptophan 5-monooxygenase activation protein, epsilon [Source:HGNC Symbol;Acc: HGNC ...
-74.5	5.56	6	30	ENSP00000361084	MRPL14:p , mitochondrial ribosomal protein L14 [Source:HGNC Symbol;Acc: HGNC:14279 ]
-74.1	5.22	8	16	ENSP00000393403	APLF:p ,
-73.8	5.31	9	17	ENSP00000343359	RGS3:p ,
-73.6	5.51	8	28	ENSP00000373509	C11orf31:p ,
-73.2	5.24	9	17	ENSP00000400746	NUSAP1:p ,
-71.4	5.26	8	18	ENSP00000265036	DEPDC1B:p ,
-71.2	5.62	8	29	ENSP00000296674	RPS23:p , ribosomal protein S23 [Source:HGNC Symbol;Acc: HGNC:10410 ]
-70.7	5.2	8	13	ENSP00000308107	HPSE:p ,
-70.7	5.38	7	23	ENSP00000422078	SUB1:p , SUB1 homolog (S. cerevisiae) [Source:HGNC Symbol;Acc: HGNC:19985 ]
-70.5	5.06	7	11	ENSP00000391478	TP53:p ,
-70.4	5.27	7	16	ENSP00000388097	MPG:p , N-methylpurine-DNA glycosylase [ Source: HGNC 7211 ]
-70.4	5.08	7	11	ENSP00000370113	PPP2R2A:p , protein phosphatase 2, regulatory subunit B, alpha [ Source: HGNC 9304 ]
-70.3	5.07	9	13	ENSP00000350283	BRCA1:p , breast cancer 1, early onset [ Source: HGNC 1100 ]
-69.4	5.21	9	16	ENSP00000227758	BIRC2:p , baculoviral IAP repeat containing 2 [ Source: HGNC 590 ]
-69.3	5.13	9	14	ENSP00000258341	LAMC1:p , laminin, gamma 1 (formerly LAMB2) [ Source: HGNC 6492 ]
-68.8	5.13	8	12	ENSP00000362580	KIAA1522:p ,
-68.3	5.16	8	12	ENSP00000394348	PNPLA6:p ,
-68.1	5.47	8	24	ENSP00000363298	BSPRY:p ,
-67.4	5.32	7	18	ENSP00000380366	no protein information available
-67.4	5.23	7	17	ENSP00000253727	NR1H2:p ,
-66.5	5.31	7	17	ENSP00000278193	LIN7C:p , lin-7 homolog C (C. elegans) [ Source: HGNC 17789 ]
-66.2	5.25	7	18	ENSP00000425092	LUC7L3:p , LUC7-like 3 pre-mRNA splicing factor [Source:HGNC Symbol;Acc: HGNC:24309 ]
-65.7	5.25	3	8	ENSP00000362649	HDAC1:p , histone deacetylase 1 [ Source: HGNC 4852 ]
-65.6	5.15	8	13	ENSP00000263795	WDR76:p , WD repeat domain 76 [ Source: HGNC 25773 ]
-65.6	5.19	9	14	ENSP00000370968	MYBBP1A:p ,
-65.4	5.22	3	3	ENSP00000423550	no protein information available
-65.4	5.16	9	15	ENSP00000419303	MRPS22:p ,
-65.3	5.34	9	17	ENSP00000385368	no protein information available
-65.1	5.13	6	12	ENSP00000252818	JUND:p , jun D proto-oncogene [ Source: HGNC 6206 ]
-65	5.23	7	16	ENSP00000219797	KAT8:p , K(lysine) acetyltransferase 8 [ Source: HGNC 17933 ]
-64.6	5.15	9	12	ENSP00000416089	DYRK1A:p ,
-64.5	5.16	7	14	ENSP00000293422	MYL6:p , myosin, light chain 6, alkali, smooth muscle and non-muscle [ Source: HGNC 7587 ]
-64.4	5.05	1	2	ENSP00000335589	AGAP3:p ,
-63.8	5.12	7	12	ENSP00000353245	C17orf97:p ,
-63.8	5.23	9	15	ENSP00000260102	MRPL15:p , mitochondrial ribosomal protein L15 [ Source: HGNC 14054 ]
-63.8	5.23	2	4	ENSP00000412994	no protein information available
-63.7	5.1	8	11	ENSP00000347560	PLEKHA5:p ,
-63.7	5.13	8	12	ENSP00000199320	DIMT1:p , DIM1 dimethyladenosine transferase 1 homolog (S. cerevisiae) [ Source: HGNC 30217 ]
-62.7	5.19	8	14	ENSP00000217429	FAM83D:p ,
-62.5	5.83	6	54	ENSP00000309830	RPL38:p ,
-61.7	5.17	8	12	ENSP00000299927	ZNF592:p ,
-61.1	5.09	8	11	ENSP00000347169	NUMB:p , numb homolog (Drosophila) [ Source: HGNC 8060 ]
-61.1	5.39	7	23	ENSP00000383898	SLC25A3:p , solute carrier family 25 (mitochondrial carrier; phosphate carrier), member 3 [Source:HGNC Symbol;Acc: HGNC ...
-60.6	5.52	6	26	ENSP00000418661	PTRH1:p , peptidyl-tRNA hydrolase 1 homolog (S. cerevisiae) [ Source: HGNC 27039 ]
-60.5	5.28	5	18	ENSP00000356067	no protein information available
-60	5.17	6	14	ENSP00000367399	no protein information available
-59.9	5.06	8	10	ENSP00000160827	KIF22:p ,
-59.7	5.15	4	6	ENSP00000378699	CDK1:p , cyclin-dependent kinase 1 [Source:HGNC Symbol;Acc: HGNC:1722 ]
-59.6	4.96	7	9	ENSP00000377507	JUP:p , junction plakoglobin [Source:HGNC Symbol;Acc: HGNC:6207 ]
-59.6	5.19	6	14	ENSP00000355249	E2F2:p ,
-58.9	5.23	6	13	ENSP00000215587	POLR2E:p ,
-58.6	5.18	6	15	ENSP00000384659	MTIF3:p ,
-58.6	5.14	6	8	ENSP00000352842	PFKM:p , phosphofructokinase, muscle [ Source: HGNC 8877 ]
-58	5.28	6	16	sp|CAS1_BOVIN|	Alpha-S1-casein; Bos d 8; Contains: Antioxidant peptide; Flags: Precursor;
-57.8	5.12	3	5	ENSP00000420616	TFDP2:p ,
-57.7	5.2	8	13	ENSP00000377793	PRC1:p , protein regulator of cytokinesis 1 [Source:HGNC Symbol;Acc: HGNC:9341 ]
-57.4	5.17	7	11	ENSP00000385154	GNB1L:p ,
-57.2	5.07	3	7	ENSP00000262904	E2F3:p ,
-57	5.22	7	15	ENSP00000358523	VANGL1:p , VANGL planar cell polarity protein 1 [ Source: HGNC 15512 ]
-56.9	5.13	5	12	ENSP00000225698	C1QBP:p , complement component 1, q subcomponent binding protein [Source:HGNC Symbol;Acc: HGNC:1243 ]
-56.5	5.44	5	25	ENSP00000311028	RPS14:p ,
-56.1	5.08	7	11	ENSP00000358554	BCAS2:p , breast carcinoma amplified sequence 2 [Source:HGNC Symbol;Acc: HGNC:975 ]
-56.1	5.07	5	12	ENSP00000371811	EFHA1:p , mitochondrial calcium uptake 2 [Source:HGNC Symbol;Acc: HGNC:31830 ]
-55.9	5.14	7	13	ENSP00000308344	DCAF7:p , DDB1 and CUL4 associated factor 7 [ Source: HGNC 30915 ]
-55.9	5.12	6	12	ENSP00000311827	MSL2:p ,
-55.6	5.04	7	12	ENSP00000358374	SCAF11:p ,
-55.5	5.04	5	10	ENSP00000332455	KPNA2:p , karyopherin alpha 2 (RAG cohort 1, importin alpha 1) [Source:HGNC Symbol;Acc: HGNC:6395 ]
-55.4	5.09	6	10	ENSP00000408358	BBX:p ,
-55.2	5.17	7	13	ENSP00000335082	FAM91A1:p ,
-55.2	5.08	8	10	ENSP00000368513	STRN:p ,
-54.7	5.16	7	12	ENSP00000400104	RXRB:p ,
-54.4	5.18	7	12	ENSP00000280772	ANK3:p , ankyrin 3, node of Ranvier (ankyrin G) [ Source: HGNC 494 ]
-54	5.04	7	10	ENSP00000316578	SUZ12:p , SUZ12 polycomb repressive complex 2 subunit [ Source: HGNC 17101 ]
-54	5.07	8	11	ENSP00000381311	WHSC1:p ,
-53.5	5.23	7	15	ENSP00000404375	RPL36A:p ,
-53.2	5.15	7	11	ENSP00000368982	KATNB1:p , katanin p80 (WD repeat containing) subunit B 1 [ Source: HGNC 6217 ]
-53.1	5.17	7	13	ENSP00000356311	C1orf106:p ,
-52.9	4.98	7	9	ENSP00000365016	IRS2:p , insulin receptor substrate 2 [ Source: HGNC 6126 ]
-52.6	5.03	5	8	ENSP00000301921	SOX7:p ,
-52.4	4.94	5	8	ENSP00000070846	PKP2:p ,
-52.4	5.17	7	13	ENSP00000372947	PRRC2A:p ,
-52.4	4.99	7	10	ENSP00000342194	NFIC:p ,
-51.9	5.17	5	14	ENSP00000417175	VAPB:p , VAMP (vesicle-associated membrane protein)-associated protein B and C [Source:HGNC Symbol;Acc:HGNC:12649]
-51.5	5.13	6	12	ENSP00000355586	NTPCR:p ,
-51.5	4.99	5	10	ENSP00000331647	LENG9:p , leukocyte receptor cluster (LRC) member 9 [ Source: HGNC 16306 ]
-51.4	5	7	9	ENSP00000360407	AURKA:p , aurora kinase A [Source:HGNC Symbol;Acc: HGNC:11393 ]
-51.3	5.06	6	10	ENSP00000274773	TRIM7:p ,
-51.3	5.46	6	24	ENSP00000344762	SRSF3:p ,
-50.7	4.97	6	9	ENSP00000271663	PIP5K1A:p , phosphatidylinositol-4-phosphate 5-kinase, type I, alpha [ Source: HGNC 8994 ]
-50.7	5.06	3	5	ENSP00000167586	KRT14:p , keratin 14, type I [Source:HGNC Symbol;Acc: HGNC:6416 ]
-50.6	5.09	7	11	ENSP00000379712	IQSEC2:p ,
-50.4	5.2	7	12	sp|CASB_BOVIN|	Beta-casein; Contains: Casoparan; Contains: Antioxidant peptide; Contains: Casohypotensin; Flags: Precursor;
-50.3	5	6	8	ENSP00000329243	KRT7:p , keratin 7, type II [Source:HGNC Symbol;Acc: HGNC:6445 ]
-50.1	5.1	7	11	ENSP00000426421	ASTE1:p ,
-50	5.26	2	4	ENSP00000293872	LUC7L:p , LUC7-like [Source:HGNC Symbol;Acc: HGNC:6723 ]
-49.4	5.05	7	9	ENSP00000297579	DCAF13:p , DDB1 and CUL4 associated factor 13 [Source:HGNC Symbol;Acc: HGNC:24535 ]
-49.3	4.96	7	9	ENSP00000311430	RPL4:p , ribosomal protein L4 [Source:HGNC Symbol;Acc: HGNC:10353 ]
-49	5.25	6	16	ENSP00000376811	RPL13:p ,
-48.9	4.88	6	8	ENSP00000355636	TAF5L:p , TAF5-like RNA polymerase II, p300/CBP-associated factor (PCAF)-associated factor, 65kDa [ Source: HGNC 17304 ...
-48.7	5.12	5	11	gi|170083444|	rplA:p, 50S ribosomal protein L1 [Escherichia coli str. K-12 substr. DH10B].
-48.5	5.03	6	10	ENSP00000360709	HSP90AB1:p , heat shock protein 90kDa alpha (cytosolic), class B member 1 [Source:HGNC Symbol;Acc: HGNC:5258 ]
-47.7	4.98	6	9	ENSP00000345358	MCRS1:p ,
-47.6	5.36	5	19	ENSP00000354074	RPS24:p ,
-47.6	5.24	4	7	ENSP00000379288	YWHAZ:p ,
-47.2	5.02	5	10	ENSP00000376276	SRSF2:p , serine/arginine-rich splicing factor 2 [Source:HGNC Symbol;Acc: HGNC:10783 ]
-47.1	5.26	6	13	ENSP00000263270	AP2S1:p , adaptor-related protein complex 2, sigma 1 subunit [ Source: HGNC 565 ]
-47	5.02	2	3	ENSP00000352956	RBM23:p , RNA binding motif protein 23 [ Source: HGNC 20155 ]
-47	5.09	1	1	ENSP00000386786	POTEF:p , POTE ankyrin domain family, member F [Source:HGNC Symbol;Acc: HGNC:33905 ]
-46.8	5.03	4	7	ENSP00000293774	KRT4:p ,
-46.7	5.11	6	10	ENSP00000282050	ATP5A1:p ,
-46.6	4.91	6	9	ENSP00000262306	TCEB2:p , transcription elongation factor B (SIII), polypeptide 2 (18kDa, elongin B) [ Source: HGNC 11619 ]
-46.5	5.12	5	12	ENSP00000418693	RWDD2B:p ,
-46.4	5.08	7	10	ENSP00000368678	AGRN:p , agrin [ Source: HGNC 329 ]
-46.2	5.08	6	11	ENSP00000243326	RIF1:p ,
-46	5.12	6	11	ENSP00000320184	MRPS23:p , mitochondrial ribosomal protein S23 [Source:HGNC Symbol;Acc:HGNC:14509]
-46	5.08	6	10	ENSP00000215882	SLC25A1:p , solute carrier family 25 (mitochondrial carrier; citrate transporter), member 1 [Source:HGNC Symbol;Acc: HG ...
-45.9	5.1	5	11	ENSP00000310170	FOSL1:p ,
-45.9	4.78	6	6	ENSP00000324122	PRPF31:p , pre-mRNA processing factor 31 [Source:HGNC Symbol;Acc: HGNC:15446 ]
-45.7	4.94	5	9	ENSP00000225665	SLC25A11:p , solute carrier family 25 (mitochondrial carrier; oxoglutarate carrier), member 11 [Source:HGNC Symbol;Acc: ...
-45.7	4.99	6	10	ENSP00000358812	PDCD11:p , programmed cell death 11 [ Source: HGNC 13408 ]
-45.6	4.96	6	9	ENSP00000421700	EME1:p ,
-45.6	5.12	6	14	ENSP00000351021	RPL21:p ,
-45.4	5.14	5	12	ENSP00000231487	SKP1:p , S-phase kinase-associated protein 1 [Source:HGNC Symbol;Acc:HGNC:10899]
-45.3	5.12	6	12	ENSP00000257831	EHF:p ,
-45.1	4.91	6	8	ENSP00000318803	SYTL2:p ,
-45	4.84	6	7	ENSP00000396892	no protein information available
-44.9	4.97	7	8	ENSP00000326804	CUL1:p ,
-44.8	4.92	1	1	ENSP00000352065	SYTL2:p ,
-44.7	4.94	5	8	ENSP00000302801	TRMT61B:p , tRNA methyltransferase 61 homolog B (S. cerevisiae) [ Source: HGNC 26070 ]
-44.6	5.03	5	9	ENSP00000369424	RBBP7:p ,
-44.5	5.17	4	11	ENSP00000297613	RPP25L:p ,
-44.1	4.97	5	9	ENSP00000399166	HTRA2:p ,
-43.8	5.05	5	10	ENSP00000329466	SIRT7:p ,
-43.7	5.16	5	12	ENSP00000332973	SMAD3:p , SMAD family member 3 [ Source: HGNC 6769 ]
-43.4	5.05	5	10	ENSP00000351298	PPP1CB:p ,
-43.3	5.14	5	12	ENSP00000266458	GABARAPL1:p ,
-43.2	5.16	1	2	ENSP00000306866	GABARAP:p , GABA(A) receptor-associated protein [ Source: HGNC 4067 ]
-43.1	4.99	5	8	ENSP00000265631	SLC25A13:p , solute carrier family 25 (aspartate/glutamate carrier), member 13 [Source:HGNC Symbol;Acc:HGNC:10983]
-42.6	4.93	4	6	ENSP00000269576	KRT10:p , keratin 10, type I [Source:HGNC Symbol;Acc: HGNC:6413 ]
-42.5	4.96	5	7	ENSP00000409921	NF2:p ,
-42.5	4.92	6	8	ENSP00000417763	NAA10:p ,
-42.4	4.97	6	8	ENSP00000377245	KEAP1:p ,
-42.2	5.23	5	15	ENSP00000318646	RPS15A:p , ribosomal protein S15a [Source:HGNC Symbol;Acc: HGNC:10389 ]
-42.1	4.99	3	5	ENSP00000293308	KRT8:p , keratin 8 [Source:HGNC Symbol;Acc:HGNC:6446]
-42.1	5.1	5	13	ENSP00000391665	RPL28:p ,
-41.7	5.1	4	12	ENSP00000244227	SNRNP27:p , small nuclear ribonucleoprotein 27kDa (U4/U6.U5) [ Source: HGNC 30240 ]
-41.6	4.84	5	7	ENSP00000196551	RPS5:p , ribosomal protein S5 [ Source: HGNC 10426 ]
-41.4	4.98	1	1	ENSP00000362592	RBBP4:p , retinoblastoma binding protein 4 [Source:HGNC Symbol;Acc: HGNC:9887 ]
-41.4	5.1	4	12	ENSP00000387699	CREB1:p ,
-41.3	4.79	5	7	ENSP00000415430	GTSE1:p , G-2 and S-phase expressed 1 [ Source: HGNC 13698 ]
-41.3	5.01	6	8	ENSP00000318861	SF3B2:p , splicing factor 3b, subunit 2, 145kDa [Source:HGNC Symbol;Acc: HGNC:10769 ]
-41.3	5.22	3	10	ENSP00000345656	VAPA:p , VAMP (vesicle-associated membrane protein)-associated protein A, 33kDa [ Source: HGNC 12648 ]
-41	5.3	1	2	gi|170079677|	dnaK:p, molecular chaperone DnaK [Escherichia coli str. K-12 substr. DH10B].
-40.9	5.17	5	12	ENSP00000386538	TBC1D10B:p , TBC1 domain family, member 10B [ Source: HGNC 24510 ]
-40.7	5.1	5	10	ENSP00000258455	MRPS9:p , mitochondrial ribosomal protein S9 [Source:HGNC Symbol;Acc:HGNC:14501]
-40.6	4.83	5	7	ENSP00000373081	ABCF1:p ,
-40.5	4.96	5	9	ENSP00000354415	MICU1:p , mitochondrial calcium uptake 1 [ Source: HGNC 1530 ]
-40.4	4.99	5	9	ENSP00000415436	KANSL2:p ,
-40.3	4.88	5	9	ENSP00000290158	KPNB1:p , karyopherin (importin) beta 1 [Source:HGNC Symbol;Acc: HGNC:6400 ]
-40.3	4.94	5	8	ENSP00000321449	RRP7A:p , ribosomal RNA processing 7 homolog A (S. cerevisiae) [ Source: HGNC 24286 ]
-40.2	5.28	4	16	ENSP00000346045	RPS17:p , ribosomal protein S17 [ Source: HGNC 10397 ]
-40.1	4.94	6	8	ENSP00000263073	SMG6:p , SMG6 nonsense mediated mRNA decay factor [ Source: HGNC 17809 ]
-40.1	4.93	5	8	ENSP00000305556	PCBP1:p , poly(rC) binding protein 1 [Source:HGNC Symbol;Acc: HGNC:8647 ]
-40.1	5.43	1	2	ENSP00000353784	no protein information available
-39.9	4.92	4	5	ENSP00000362362	CDK9:p ,
-39.8	4.98	4	7	ENSP00000291552	U2AF1:p , U2 small nuclear RNA auxiliary factor 1 [ Source: HGNC 12453 ]
-39.8	4.9	5	7	ENSP00000367123	SLC3A2:p ,
-39.3	4.94	6	9	ENSP00000398560	SPATA13:p , spermatogenesis associated 13 [ Source: HGNC 23222 ]
-39.2	5.02	5	8	ENSP00000305161	TRIM56:p , tripartite motif containing 56 [ Source: HGNC 19028 ]
-38.8	5.08	5	11	gi|170080012|	yajQ:p, putative nucleotide-binding protein [Escherichia coli str. K-12 substr. DH10B].
-38.6	4.97	6	9	ENSP00000316464	SYTL1:p ,
-38.6	4.93	6	8	ENSP00000356319	KIF14:p ,
-38.5	5.02	5	10	ENSP00000379888	RPS8:p , ribosomal protein S8 [Source:HGNC Symbol;Acc: HGNC:10441 ]
-38.5	5.01	1	1	ENSP00000326031	PPP1CA:p , protein phosphatase 1, catalytic subunit, alpha isozyme [ Source: HGNC 9281 ]
-38.3	5.1	5	13	ENSP00000409065	POLR2H:p ,
-38.3	5.03	5	9	ENSP00000276585	MRPS28:p , mitochondrial ribosomal protein S28 [ Source: HGNC 14513 ]
-38.1	4.93	1	1	ENSP00000262450	CHD5:p ,
-37.6	5.12	4	8	ENSP00000379546	no protein information available
-37.5	5.17	6	13	ENSP00000228140	RPS13:p , ribosomal protein S13 [Source:HGNC Symbol;Acc: HGNC:10386 ]
-37.5	5.08	4	11	ENSP00000413979	TBL2:p ,
-37.4	4.95	4	8	ENSP00000348512	FAM48A:p ,
-37.4	4.9	5	7	ENSP00000355179	ZFP64:p ,
-37.4	4.65	4	5	ENSP00000378254	EML3:p , echinoderm microtubule associated protein like 3 [ Source: HGNC 26666 ]
-37.4	4.96	4	9	ENSP00000307705	HIST1H1E:p , histone cluster 1, H1e [Source:HGNC Symbol;Acc: HGNC:4718 ]
-37.3	5	6	8	ENSP00000225916	KAT2A:p ,
-37.3	5.08	5	10	ENSP00000364119	EIF2S2:p , eukaryotic translation initiation factor 2, subunit 2 beta, 38kDa [Source:HGNC Symbol;Acc: HGNC:3266 ]
-37.2	5.07	6	8	ENSP00000251453	RPS16:p , ribosomal protein S16 [Source:HGNC Symbol;Acc: HGNC:10396 ]
-37.1	4.91	5	8	ENSP00000362244	MAP7D1:p , MAP7 domain containing 1 [ Source: HGNC 25514 ]
-36.9	5.02	4	7	ENSP00000323670	ZBTB7A:p , zinc finger and BTB domain containing 7A [ Source: HGNC 18078 ]
-36.8	5.06	4	12	ENSP00000429596	TCEB1:p ,
-36.7	5.16	5	12	ENSP00000348632	RBCK1:p , RanBP-type and C3HC4-type zinc finger containing 1 [ Source: HGNC 15864 ]
-36.5	4.99	6	8	ENSP00000360382	TCEANC2:p ,
-36.4	4.74	4	5	ENSP00000369075	CENPB:p , centromere protein B, 80kDa [ Source: HGNC 1852 ]
-36.3	5.11	4	10	ENSP00000348849	RPS26:p , ribosomal protein S26 [Source:HGNC Symbol;Acc: HGNC:10414 ]
-36.3	4.95	1	1	ENSP00000261203	LIN7A:p ,
-36.1	4.99	5	8	ENSP00000416330	TGFBI:p , transforming growth factor, beta-induced, 68kDa [ Source: HGNC 11771 ]
-35.9	5.07	4	10	ENSP00000355899	RRP15:p , ribosomal RNA processing 15 homolog (S. cerevisiae) [ Source: HGNC 24255 ]
-35.9	5.15	2	3	ENSP00000361930	YWHAB:p ,
-35.3	4.99	5	9	ENSP00000299687	ZNF407:p ,
-35.1	4.68	4	5	ENSP00000264818	TYK2:p ,
-35	4.78	4	6	ENSP00000382015	ZNF24:p ,
-34.6	4.9	5	7	ENSP00000356848	TADA1:p ,
-34.6	4.9	5	8	ENSP00000305790	SF3B3:p , splicing factor 3b, subunit 3, 130kDa [Source:HGNC Symbol;Acc: HGNC:10770 ]
-34.5	5.11	1	2	ENSP00000346012	RPL36AL:p , ribosomal protein L36a-like [ Source: HGNC 10346 ]
-34.5	5.31	4	17	ENSP00000363641	TXN:p , thioredoxin [ Source: HGNC 12435 ]
-34.4	4.84	4	7	ENSP00000160298	CAMSAP3:p , calmodulin regulated spectrin-associated protein family, member 3 [ Source: HGNC 29307 ]
-34.2	4.79	5	6	ENSP00000319169	PRMT5:p , protein arginine methyltransferase 5 [Source:HGNC Symbol;Acc:HGNC:10894]
-34.1	4.91	4	8	ENSP00000382840	DDX3X:p , DEAD (Asp-Glu-Ala-Asp) box helicase 3, X-linked [Source:HGNC Symbol;Acc: HGNC:2745 ]
-34.1	5.17	5	13	ENSP00000338568	ATP5C1:p ,
-34.1	4.77	4	6	ENSP00000347655	GRK6:p , G protein-coupled receptor kinase 6 [ Source: HGNC 4545 ]
-34.1	4.78	4	6	ENSP00000349748	SFPQ:p , splicing factor proline/glutamine-rich [Source:HGNC Symbol;Acc: HGNC:10774 ]
-33.9	4.97	5	8	ENSP00000419711	EZH2:p , enhancer of zeste homolog 2 (Drosophila) [ Source: HGNC 3527 ]
-33.6	4.67	5	5	ENSP00000349961	SMC4:p , structural maintenance of chromosomes 4 [ Source: HGNC 14013 ]
-33.6	5.16	4	13	ENSP00000425347	TMA16:p , translation machinery associated 16 homolog (S. cerevisiae) [Source:HGNC Symbol;Acc: HGNC:25638 ]
-33.5	5.14	5	11	ENSP00000375730	RPL13A:p , ribosomal protein L13a [Source:HGNC Symbol;Acc: HGNC:10304 ]
-33.4	5.29	4	16	ENSP00000236900	no protein information available
-33.3	4.73	4	5	ENSP00000264705	CAD:p , carbamoyl-phosphate synthetase 2, aspartate transcarbamylase, and dihydroorotase [Source:HGNC Symbol;Acc: HGNC: ...
-33.2	5.07	5	10	ENSP00000376146	CSNK1D:p , casein kinase 1, delta [Source:HGNC Symbol;Acc: HGNC:2452 ]
-33	4.89	5	7	ENSP00000411964	no protein information available
-33	4.99	5	7	ENSP00000220966	PYCRL:p , pyrroline-5-carboxylate reductase-like [ Source: HGNC 25846 ]
-32.9	4.81	4	5	ENSP00000328228	CDCA2:p , cell division cycle associated 2 [ Source: HGNC 14623 ]
-32.9	4.92	5	7	ENSP00000314505	MCM9:p ,
-32.8	4.88	4	7	ENSP00000260324	SQRDL:p , sulfide quinone reductase-like (yeast) [ Source: HGNC 20390 ]
-32.4	4.94	4	8	ENSP00000325369	AP3S1:p , adaptor-related protein complex 3, sigma 1 subunit [ Source: HGNC 2013 ]
-32	5.09	4	9	ENSP00000314073	TRPT1:p ,
-31.9	4.67	4	5	ENSP00000350894	SERPINH1:p ,
-31.9	4.88	4	7	ENSP00000361162	TOE1:p , target of EGR1, member 1 (nuclear) [Source:HGNC Symbol;Acc: HGNC:15954 ]
-31.7	4.98	3	7	ENSP00000346015	RPL27A:p , ribosomal protein L27a [Source:HGNC Symbol;Acc: HGNC:10329 ]
-31.6	4.77	5	6	ENSP00000412583	RPS18:p ,
-31.5	4.92	4	8	ENSP00000362257	TRAPPC3:p ,
-31.5	5.33	4	19	ENSP00000272317	RPS27A:p , ribosomal protein S27a [ Source: HGNC 10417 ]
-31.3	4.77	4	6	ENSP00000381698	SHARPIN:p , SHANK-associated RH domain interactor [ Source: HGNC 25321 ]
-31.2	5.07	5	10	ENSP00000215567	TECR:p , trans-2,3-enoyl-CoA reductase [Source:HGNC Symbol;Acc:HGNC:4551]
-31.2	5.08	5	9	ENSP00000376947	NAP1L1:p ,
-31.2	4.95	4	8	ENSP00000314030	DNAJA2:p , DnaJ (Hsp40) homolog, subfamily A, member 2 [Source:HGNC Symbol;Acc: HGNC:14884 ]
-31.1	5.11	1	2	ENSP00000371267	YWHAQ:p , tyrosine 3-monooxygenase/tryptophan 5-monooxygenase activation protein, theta [Source:HGNC Symbol;Acc: HGNC:1 ...
-30.9	4.94	4	8	ENSP00000261875	PTPLAD1:p , protein tyrosine phosphatase-like A domain containing 1 [Source:HGNC Symbol;Acc:HGNC:24175]
-30.7	4.74	4	5	ENSP00000293831	EIF4A1:p , eukaryotic translation initiation factor 4A1 [Source:HGNC Symbol;Acc: HGNC:3282 ]
-30.7	4.87	3	7	ENSP00000276646	SYBU:p ,
-30.2	4.76	4	6	ENSP00000394925	MUM1:p ,
-30.2	4.99	4	8	ENSP00000419161	CMSS1:p ,
-30.1	4.8	4	6	ENSP00000246535	PDCD2L:p , programmed cell death 2-like [ Source: HGNC 28194 ]
-30.1	4.88	3	7	ENSP00000258963	VEZF1:p ,
-29.7	5.16	3	13	ENSP00000387814	POP7:p ,
-29.7	5.11	3	8	ENSP00000225792	DDX5:p , DEAD (Asp-Glu-Ala-Asp) box helicase 5 [Source:HGNC Symbol;Acc: HGNC:2746 ]
-29.5	4.79	4	6	ENSP00000365804	HDAC6:p ,
-29	4.79	4	5	ENSP00000403701	ARRB2:p ,
-29	4.74	4	6	ENSP00000383237	no protein information available
-28.9	4.77	5	6	ENSP00000357314	YY1AP1:p ,
-28.8	4.8	4	6	ENSP00000358311	DCLRE1A:p ,
-28.7	4.98	5	8	ENSP00000360850	MRPS2:p , mitochondrial ribosomal protein S2 [ Source: HGNC 14495 ]
-28.6	5.19	2	5	ENSP00000306330	YWHAG:p , tyrosine 3-monooxygenase/tryptophan 5-monooxygenase activation protein, gamma [Source:HGNC Symbol;Acc: HGNC:1 ...
-28.6	4.66	3	6	ENSP00000223641	SEC61B:p , Sec61 beta subunit [ Source: HGNC 16993 ]
-28.3	5.05	4	8	ENSP00000295491	MRPS18C:p , mitochondrial ribosomal protein S18C [ Source: HGNC 16633 ]
-28.3	4.83	4	6	ENSP00000358417	PHGDH:p , phosphoglycerate dehydrogenase [Source:HGNC Symbol;Acc: HGNC:8923 ]
-28.2	4.82	4	6	ENSP00000362521	PHC2:p ,
-28	4.83	4	6	ENSP00000384602	LIMK2:p ,
-28	4.78	4	6	ENSP00000316114	CCDC101:p , coiled-coil domain containing 101 [ Source: HGNC 25156 ]
-27.9	4.9	3	7	ENSP00000295797	PRKCI:p , protein kinase C, iota [ Source: HGNC 9404 ]
-27.8	4.98	4	8	ENSP00000342502	PYCR2:p , pyrroline-5-carboxylate reductase family, member 2 [ Source: HGNC 30262 ]
-27.7	4.61	3	4	ENSP00000302413	TPST1:p ,
-27.6	4.81	4	6	ENSP00000420648	MCCC1:p ,
-27.5	4.83	2	3	ENSP00000370340	NFIB:p ,
-27.4	4.44	3	3	ENSP00000307292	PRKCDBP:p , protein kinase C, delta binding protein [ Source: HGNC 9400 ]
-27.3	4.59	4	5	ENSP00000415836	ZNF276:p ,
-27.3	4.74	4	5	ENSP00000330349	DDX41:p , DEAD (Asp-Glu-Ala-Asp) box polypeptide 41 [Source:HGNC Symbol;Acc: HGNC:18674 ]
-27.3	4.82	4	7	ENSP00000361076	RPL7A:p , ribosomal protein L7a [Source:HGNC Symbol;Acc: HGNC:10364 ]
-27.2	4.84	4	6	gi|170082768|	mdh:p, malate dehydrogenase [Escherichia coli str. K-12 substr. DH10B].
-27.1	4.82	1	2	ENSP00000397811	IQSEC1:p ,
-27.1	4.7	4	5	ENSP00000364239	TRIM14:p ,
-27.1	4.82	3	7	ENSP00000350580	HIST1H2BB:p , histone cluster 1, H2bb [ Source: HGNC 4751 ]
-26.9	4.97	4	8	ENSP00000258411	WNT10A:p ,
-26.8	4.91	1	1	ENSP00000244534	HIST1H1D:p , histone cluster 1, H1d [Source:HGNC Symbol;Acc: HGNC:4717 ]
-26.8	4.65	1	1	ENSP00000376609	GRK5:p , G protein-coupled receptor kinase 5 [ Source: HGNC 4544 ]
-26.7	4.63	1	1	ENSP00000354923	DMD:p ,
-26.6	4.88	4	7	ENSP00000295598	ATP1A1:p , ATPase, Na+/K+ transporting, alpha 1 polypeptide [Source:HGNC Symbol;Acc: HGNC:799 ]
-26.4	4.75	4	5	ENSP00000401153	PAK6:p ,
-26.4	5.01	4	8	ENSP00000360305	PDLIM1:p , PDZ and LIM domain 1 [ Source: HGNC 2067 ]
-26.3	4.98	4	7	ENSP00000389103	RPL23A:p , ribosomal protein L23a [Source:HGNC Symbol;Acc: HGNC:10317 ]
-26.2	4.87	3	6	ENSP00000362036	MRPS16:p , mitochondrial ribosomal protein S16 [ Source: HGNC 14048 ]
-26.1	4.98	4	8	ENSP00000297157	RP9:p , retinitis pigmentosa 9 (autosomal dominant) [Source:HGNC Symbol;Acc: HGNC:10288 ]
-26	4.69	4	5	ENSP00000385181	AAK1:p ,
-26	4.6	4	5	ENSP00000324741	C7orf43:p , chromosome 7 open reading frame 43 [ Source: HGNC 25604 ]
-26	4.84	4	6	ENSP00000370193	TAF9:p ,
-25.9	4.9	4	8	ENSP00000385218	SUPT7L:p ,
-25.8	4.74	4	5	ENSP00000202773	RPL6:p , ribosomal protein L6 [Source:HGNC Symbol;Acc: HGNC:10362 ]
-25.8	4.69	4	5	gi|170080547|	lrp:p, leucine-responsive transcriptional regulator [Escherichia coli str. K-12 substr. DH10B].
-25.5	5.35	3	17	ENSP00000419179	RPL24:p ,
-25.5	4.76	1	2	ENSP00000360233	NFIA:p , nuclear factor I/A [ Source: HGNC 7784 ]
-25.4	4.72	4	5	ENSP00000296161	DTX3L:p , deltex 3-like (Drosophila) [ Source: HGNC 30323 ]
-25.2	4.72	4	5	ENSP00000393048	TAOK2:p ,
-25.1	4.72	4	6	ENSP00000286827	TIAM1:p , T-cell lymphoma invasion and metastasis 1 [ Source: HGNC 11805 ]
-25	4.96	4	7	ENSP00000364585	RCC2:p , regulator of chromosome condensation 2 [ Source: HGNC 30297 ]
-24.9	4.68	3	5	ENSP00000385193	DTNB:p ,
-24.8	4.62	4	4	ENSP00000355988	IRF6:p ,
-24.7	5.03	3	8	ENSP00000387163	RPL31:p ,
-24.6	4.85	2	3	ENSP00000369127	DNAJA1:p , DnaJ (Hsp40) homolog, subfamily A, member 1 [Source:HGNC Symbol;Acc: HGNC:5229 ]
-24.5	4.68	4	4	ENSP00000355923	PTPN14:p , protein tyrosine phosphatase, non-receptor type 14 [ Source: HGNC 9647 ]
-24.4	4.81	3	5	ENSP00000382703	SCAF4:p ,
-24.4	4.88	4	7	ENSP00000262094	RAB27B:p , RAB27B, member RAS oncogene family [ Source: HGNC 9767 ]
-24	4.68	4	4	ENSP00000362963	NONO:p ,
-23.9	4.74	3	5	ENSP00000378378	RPL8:p , ribosomal protein L8 [Source:HGNC Symbol;Acc: HGNC:10368 ]
-23.9	4.71	3	4	ENSP00000313950	AURKB:p , aurora kinase B [Source:HGNC Symbol;Acc: HGNC:11390 ]
-23.9	4.74	4	6	ENSP00000362427	ZMYM1:p ,
-23.7	4.68	3	5	ENSP00000261438	KLF3:p ,
-23.7	4.63	4	4	ENSP00000371285	MTUS1:p ,
-23.7	4.76	3	6	ENSP00000339030	ZFP91:p , ZFP91 zinc finger protein [ Source: HGNC 14983 ]
-23.5	4.66	3	4	ENSP00000348099	PDLIM7:p , PDZ and LIM domain 7 (enigma) [Source:HGNC Symbol;Acc:HGNC:22958]
-23.5	4.76	4	5	ENSP00000287038	RPL30:p ,
-23.1	4.74	3	6	ENSP00000346634	THRAP3:p , thyroid hormone receptor associated protein 3 [Source:HGNC Symbol;Acc: HGNC:22964 ]
-22.8	4.67	3	3	ENSP00000260665	LRPPRC:p , leucine-rich pentatricopeptide repeat containing [Source:HGNC Symbol;Acc: HGNC:15714 ]
-22.7	4.62	4	4	ENSP00000360129	EFCAB7:p ,
-22.6	4.64	3	4	ENSP00000416014	no protein information available
-22.6	5.04	1	2	ENSP00000314724	PPFIBP1:p , PTPRF interacting protein, binding protein 1 (liprin beta 1) [ Source: HGNC 9249 ]
-22.5	4.68	3	5	ENSP00000385398	FBXO11:p , F-box protein 11 [ Source: HGNC 13590 ]
-22.4	4.8	3	6	ENSP00000343041	METTL17:p , methyltransferase like 17 [ Source: HGNC 19280 ]
-22.4	4.77	3	5	ENSP00000294261	RPS6KA4:p ,
-22.4	4.91	1	1	ENSP00000300119	MYO1A:p , myosin IA [ Source: HGNC 7595 ]
-22.2	4.66	3	5	ENSP00000426612	STK35:p ,
-22	4.84	3	6	ENSP00000259791	HIST1H2AB:p , histone cluster 1, H2ab [ Source: HGNC 4734 ]
-21.9	4.76	3	5	ENSP00000404071	EZH1:p ,
-21.8	4.86	3	5	ENSP00000279259	FAU:p ,
-21.6	4.67	3	4	ENSP00000366453	TJP2:p , tight junction protein 2 [ Source: HGNC 11828 ]
-21.3	4.56	3	4	ENSP00000370196	SBF1:p , SET binding factor 1 [ Source: HGNC 10542 ]
-21.3	4.8	3	6	ENSP00000366871	no protein information available
-21.3	4.99	1	1	ENSP00000385536	DDX17:p , DEAD (Asp-Glu-Ala-Asp) box helicase 17 [ Source: HGNC 2740 ]
-21.2	4.53	3	3	ENSP00000391196	no protein information available
-20.9	4.8	3	5	ENSP00000349573	HNRNPF:p , heterogeneous nuclear ribonucleoprotein F [Source:HGNC Symbol;Acc: HGNC:5039 ]
-20.8	4.89	3	6	ENSP00000428177	RPL26L1:p , ribosomal protein L26-like 1 [Source:HGNC Symbol;Acc: HGNC:17050 ]
-20.8	4.69	3	4	ENSP00000319060	CAMK2G:p , calcium/calmodulin-dependent protein kinase II gamma [Source:HGNC Symbol;Acc: HGNC:1463 ]
-20.8	4.75	3	5	ENSP00000407348	no protein information available
-20.8	4.9	3	7	ENSP00000322419	RPLP2:p , ribosomal protein, large, P2 [Source:HGNC Symbol;Acc: HGNC:10377 ]
-20.7	4.9	3	6	ENSP00000253788	RPL27:p , ribosomal protein L27 [ Source: HGNC 10328 ]
-20.6	4.9	3	6	ENSP00000384094	MAFF:p ,
-20.5	5.09	3	11	ENSP00000408808	no protein information available
-20.5	4.62	2	2	ENSP00000355398	CTNNA2:p ,
-20.5	4.65	3	4	ENSP00000363642	BMS1:p , BMS1 ribosome biogenesis factor [ Source: HGNC 23505 ]
-20.4	4.96	3	8	gi|342516004|	30S ribosomal protein S3 [Escherichia coli str. K-12 substr. DH10B].
-20.4	4.7	3	5	ENSP00000327349	TMCC1:p ,
-20.4	4.93	3	6	ENSP00000336687	CBX3:p , chromobox homolog 3 [Source:HGNC Symbol;Acc: HGNC:1553 ]
-20.2	4.71	2	4	ENSP00000391090	CHEK1:p , checkpoint kinase 1 [ Source: HGNC 1925 ]
-20.2	4.81	1	1	ENSP00000194900	DLG3:p , discs, large homolog 3 (Drosophila) [ Source: HGNC 2902 ]
-20.2	4.65	3	4	ENSP00000413586	CTNND1:p ,
-20	4.98	2	4	ENSP00000408139	no protein information available
-19.9	4.67	3	4	ENSP00000366915	KLF5:p ,
-19.8	4.77	3	5	ENSP00000256544	KATNBL1:p ,
-19.7	4.67	3	5	ENSP00000304903	CD2BP2:p , CD2 (cytoplasmic tail) binding protein 2 [Source:HGNC Symbol;Acc: HGNC:1656 ]
-19.6	4.77	3	5	ENSP00000291574	TRAPPC10:p , trafficking protein particle complex 10 [ Source: HGNC 11868 ]
-19.6	4.57	3	4	ENSP00000405674	NOL7:p , nucleolar protein 7, 27kDa [ Source: HGNC 21040 ]
-19.6	4.78	2	5	ENSP00000335171	TRAPPC6B:p ,
-19.6	4.51	3	3	ENSP00000385002	no protein information available
-19.6	4.61	3	4	ENSP00000381187	INTS6:p ,
-19.5	4.74	3	4	ENSP00000324124	POLR2L:p ,
-19.5	5.01	2	9	ENSP00000225430	RPL19:p , ribosomal protein L19 [Source:HGNC Symbol;Acc: HGNC:10312 ]
-19.4	4.58	2	4	ENSP00000313772	IQCE:p ,
-19.3	4.76	3	5	ENSP00000393471	TADA3:p ,
-19.1	4.57	2	4	ENSP00000380475	no protein information available
-19.1	4.38	2	3	ENSP00000404725	ATF6B:p ,
-19	4.66	3	5	ENSP00000262888	KCNN4:p ,
-19	4.84	3	6	gi|170081985|	DNA-binding transcriptional activator EvgA [Escherichia coli str. K-12 substr. DH10B].
-19	4.79	3	5	ENSP00000350767	HIST4H4:p , histone cluster 4, H4 [Source:HGNC Symbol;Acc:HGNC:20510]
-18.9	4.56	3	3	ENSP00000277225	ZNF462:p , zinc finger protein 462 [ Source: HGNC 21684 ]
-18.8	4.77	3	5	ENSP00000364883	AUH:p , AU RNA binding protein/enoyl-CoA hydratase [ Source: HGNC 890 ]
-18.8	4.61	3	4	ENSP00000378879	ATP2A1:p ,
-18.7	4.71	2	4	ENSP00000354739	RPL12:p , ribosomal protein L12 [Source:HGNC Symbol;Acc: HGNC:10302 ]
-18.7	4.64	3	4	ENSP00000355827	FBXO28:p ,
-18.6	4.57	3	3	ENSP00000386735	no protein information available
-18.5	4.67	3	4	ENSP00000335557	SLX4IP:p ,
-18.5	4.53	2	4	ENSP00000329357	SP1:p , Sp1 transcription factor [ Source: HGNC 11205 ]
-18.5	4.82	1	3	ENSP00000397645	U2AF1L4:p ,
-18.5	4.51	2	4	ENSP00000262316	RHBDF1:p ,
-18.3	4.79	3	6	ENSP00000269724	SAMD1:p ,
-18.3	4.31	2	3	sp|LYSC_CHICK|	Lysozyme C; EC 3.2.1.17; 1,4-beta-N-acetylmuramidase C; Allergen Gal d IV; Gal d 4; Flags: Precursor;
-18.2	4.69	3	4	ENSP00000260356	THBS1:p , thrombospondin 1 [Source:HGNC Symbol;Acc: HGNC:11785 ]
-18	4.81	1	2	ENSP00000262811	MAST3:p , microtubule associated serine/threonine kinase 3 [ Source: HGNC 19036 ]
-18	4.93	1	1	ENSP00000328358	KRT79:p , keratin 79 [Source:HGNC Symbol;Acc:HGNC:28930]
-18	4.73	2	3	ENSP00000261211	CDK17:p ,
-17.9	4.59	3	4	ENSP00000382287	no protein information available
-17.8	4.64	3	4	ENSP00000310771	GRB7:p , growth factor receptor-bound protein 7 [Source:HGNC Symbol;Acc: HGNC:4567 ]
-17.7	4.59	3	4	ENSP00000219481	DECR2:p ,
-17.7	4.64	2	4	gi|170082264|	no protein information available
-17.7	4.84	3	5	gi|170083443|	rplK:p, 50S ribosomal protein L11 [Escherichia coli str. K-12 substr. DH10B].
-17.7	4.88	3	6	ENSP00000379967	CYTH3:p ,
-17.6	4.86	3	6	ENSP00000221801	FBL:p , fibrillarin [Source:HGNC Symbol;Acc: HGNC:3599 ]
-17.6	4.83	3	5	ENSP00000393525	IMPDH2:p , IMP (inosine 5&#39;-monophosphate) dehydrogenase 2 [Source:HGNC Symbol;Acc: HGNC:6053 ]
-17.5	4.26	2	2	ENSP00000359581	HS2ST1:p ,
-17.5	4.72	2	2	ENSP00000341214	HIST1H1T:p , histone cluster 1, H1t [Source:HGNC Symbol;Acc: HGNC:4720 ]
-17.4	4.76	3	5	ENSP00000300026	PPIB:p , peptidylprolyl isomerase B (cyclophilin B) [Source:HGNC Symbol;Acc: HGNC:9255 ]
-17.2	4.58	3	4	gi|170082840|	rpsJ:p, 30S ribosomal protein S10 [Escherichia coli str. K-12 substr. DH10B].
-17.1	4.79	3	6	ENSP00000419425	PPIA:p , peptidylprolyl isomerase A (cyclophilin A) [Source:HGNC Symbol;Acc: HGNC:9253 ]
-17.1	4.62	1	1	ENSP00000390304	PCBP2:p ,
-16.9	4.69	2	4	ENSP00000382603	POLR1D:p ,
-16.8	4.78	1	4	ENSP00000262053	ATF1:p ,
-16.7	4.78	3	5	ENSP00000386836	POGZ:p ,
-16.7	4.87	3	6	ENSP00000329097	PHF6:p ,
-16.5	4.82	3	6	ENSP00000304689	THAP11:p ,
-16.5	4.66	3	4	ENSP00000309296	DHX36:p ,
-16.4	4.88	3	6	ENSP00000393755	RUVBL1:p ,
-16.4	4.5	3	3	ENSP00000308546	MEPCE:p , methylphosphate capping enzyme [ Source: HGNC 20247 ]
-16.3	4.61	3	4	ENSP00000344266	FHL2:p ,
-16.3	5.04	3	7	ENSP00000268607	MAP1LC3B:p , microtubule-associated protein 1 light chain 3 beta [ Source: HGNC 13352 ]
-16.2	4.5	2	3	ENSP00000295066	DPY30:p ,
-16.2	4.52	3	3	ENSP00000262456	INVS:p ,
-16.2	4.58	3	3	ENSP00000362863	REEP3:p ,
-16.1	4.55	2	4	ENSP00000272430	RTKN:p ,
-16.1	4.82	2	6	ENSP00000389697	no protein information available
-15.8	5.32	2	14	ENSP00000355803	SRP9:p ,
-15.7	4.67	2	4	ENSP00000409463	ZNF740:p , zinc finger protein 740 [ Source: HGNC 27465 ]
-15.6	4.92	2	7	ENSP00000346088	RPL22:p , ribosomal protein L22 [Source:HGNC Symbol;Acc: HGNC:10315 ]
-15.5	4.68	2	4	ENSP00000308022	TADA2B:p ,
-15.3	4.68	3	4	ENSP00000370150	WRNIP1:p , Werner helicase interacting protein 1 [ Source: HGNC 20876 ]
-15.3	4.18	2	2	ENSP00000409477	KAT7:p ,
-15.3	4.86	2	6	ENSP00000430548	PTDSS1:p , phosphatidylserine synthase 1 [ Source: HGNC 9587 ]
-15.2	4.67	3	4	ENSP00000343144	PARD6G:p ,
-15.2	4.93	2	8	ENSP00000357555	RPS27:p , ribosomal protein S27 [Source:HGNC Symbol;Acc: HGNC:10416 ]
-15.1	4.63	3	4	ENSP00000254770	LANCL2:p , LanC lantibiotic synthetase component C-like 2 (bacterial) [ Source: HGNC 6509 ]
-15	3.92	1	1	ENSP00000327424	MINA:p ,
-15	4.6	3	4	ENSP00000339720	NDUFA4:p , NDUFA4, mitochondrial complex associated [Source:HGNC Symbol;Acc: HGNC:7687 ]
-14.9	4.56	3	3	ENSP00000295704	RNF25:p , ring finger protein 25 [ Source: HGNC 14662 ]
-14.7	4.52	2	4	ENSP00000287156	UBE2L6:p , ubiquitin-conjugating enzyme E2L 6 [ Source: HGNC 12490 ]
-14.6	4.83	2	6	ENSP00000360515	SUPT3H:p ,
-14.6	4.73	2	5	ENSP00000333948	RPS19BP1:p , ribosomal protein S19 binding protein 1 [Source:HGNC Symbol;Acc: HGNC:28749 ]
-14.5	4.45	2	3	ENSP00000250263	ERI1:p ,
-14.5	4.8	3	6	ENSP00000424417	PLRG1:p , pleiotropic regulator 1 [Source:HGNC Symbol;Acc: HGNC:9089 ]
-14.2	4.99	2	7	gi|170082721|	rplU:p, 50S ribosomal protein L21 [Escherichia coli str. K-12 substr. DH10B].
-14.2	4.82	1	2	ENSP00000356480	RNF2:p , ring finger protein 2 [Source:HGNC Symbol;Acc: HGNC:10061 ]
-14.2	4.33	2	2	ENSP00000359300	CETN2:p ,
-14	4.63	2	4	ENSP00000380647	SSR1:p ,
-14	4.57	2	4	ENSP00000405562	POM121:p ,
-13.9	4.48	2	3	ENSP00000216520	no protein information available
-13.5	4.27	2	2	ENSP00000420777	no protein information available
-13.4	4.48	2	3	ENSP00000418493	SEC61A1:p , Sec61 alpha 1 subunit (S. cerevisiae) [Source:HGNC Symbol;Acc:HGNC:18276]
-13.3	4.61	2	4	ENSP00000301226	no protein information available
-12.9	4.44	2	3	ENSP00000383925	NECAP2:p ,
-12.8	4.62	2	3	ENSP00000406140	SP3:p ,
-12.6	4.57	2	4	ENSP00000411498	AP1M1:p ,
-12.5	4.56	1	1	ENSP00000353219	NFIX:p ,
-12.5	4.32	2	2	ENSP00000339191	CAV1:p , caveolin 1, caveolae protein, 22kDa [Source:HGNC Symbol;Acc:HGNC:1527]
-12.5	4.49	2	3	ENSP00000264716	FOSL2:p ,
-12.4	4.64	2	4	ENSP00000221413	RUVBL2:p ,
-12.4	4.69	2	4	ENSP00000396646	CRKL:p ,
-12.3	4.52	2	3	ENSP00000302783	TRAPPC1:p , trafficking protein particle complex 1 [ Source: HGNC 19894 ]
-12.3	4.63	2	3	ENSP00000429713	ENY2:p , enhancer of yellow 2 homolog (Drosophila) [ Source: HGNC 24449 ]
-12.2	4.46	2	3	ENSP00000375977	XRCC5:p ,
-12.2	4.98	2	8	ENSP00000397872	ribosomal protein S28 [ Source: HGNC 10418 ]
-12.1	4.72	1	2	ENSP00000352673	ELF3:p ,
-12	4.65	2	3	ENSP00000263657	PNO1:p , partner of NOB1 homolog (S. cerevisiae) [Source:HGNC Symbol;Acc: HGNC:32790 ]
-11.9	4.3	2	2	ENSP00000363018	RPL10A:p , ribosomal protein L10a [Source:HGNC Symbol;Acc: HGNC:10299 ]
-11.9	4.93	2	7	ENSP00000291568	CSTB:p , cystatin B (stefin B) [ Source: HGNC 2482 ]
-11.9	4.45	2	3	ENSP00000300853	ERCC1:p ,
-11.6	4.32	2	2	ENSP00000264020	IFT46:p ,
-11.5	4.55	2	3	ENSP00000267425	NOP9:p , NOP9 nucleolar protein [ Source: HGNC 19826 ]
-11.2	4.22	1	2	ENSP00000418082	RPL37A:p , ribosomal protein L37a [Source:HGNC Symbol;Acc: HGNC:10348 ]
-11	4.39	2	2	ENSP00000414847	ARL6IP4:p , ADP-ribosylation factor-like 6 interacting protein 4 [Source:HGNC Symbol;Acc: HGNC:18076 ]
-11	4.36	1	2	ENSP00000420448	ZNF148:p ,
-11	4.41	2	2	ENSP00000368720	PLEKHN1:p ,
-10.8	4.47	1	1	ENSP00000301656	KRT27:p , keratin 27 [ Source: HGNC 30841 ]
-10.8	4.65	2	4	ENSP00000415356	MRPL11:p ,
-10.8	4.47	2	3	ENSP00000350447	SGOL2:p ,
-10.7	4.68	2	4	ENSP00000009589	RPS20:p ,
-10.7	4.55	2	3	ENSP00000346916	TRIM6-TRIM34:p ,
-10.6	4.25	1	2	ENSP00000266679	CPSF6:p ,
-10.6	4.34	2	2	ENSP00000313171	ATAD5:p , ATPase family, AAA domain containing 5 [ Source: HGNC 25752 ]
-10.6	4.75	1	4	ENSP00000301246	C19orf33:p , chromosome 19 open reading frame 33 [Source:HGNC Symbol;Acc: HGNC:16668 ]
-10.6	4.45	2	3	ENSP00000392451	PUS1:p , pseudouridylate synthase 1 [ Source: HGNC 15508 ]
-10.4	4.69	2	3	ENSP00000406364	ISOC2:p ,
-10.4	4.03	1	1	ENSP00000359128	NPM3:p , nucleophosmin/nucleoplasmin 3 [ Source: HGNC 7931 ]
-10.4	4.39	2	2	ENSP00000355274	no protein information available
-10.3	4.34	2	2	ENSP00000253003	ADRM1:p , adhesion regulating molecule 1 [ Source: HGNC 15759 ]
-10.3	4.5	2	3	ENSP00000308845	MRPS12:p ,
-10.3	4.25	2	2	ENSP00000392087	RABL5:p , RAB, member RAS oncogene family-like 5 [ Source: HGNC 21895 ]
-10.2	4.19	2	2	ENSP00000384257	XRCC6:p ,
-10.2	4.41	2	3	ENSP00000412453	no protein information available
-10.1	4.62	1	4	ENSP00000355306	C1orf174:p , chromosome 1 open reading frame 174 [ Source: HGNC 27915 ]
-10	4.33	2	2	ENSP00000377566	ELMO3:p ,
-10	4.84	2	6	ENSP00000361008	MOB3C:p ,
-10	4.26	2	2	ENSP00000384114	SETD5:p ,
-10	4.8	1	1	ENSP00000386806	SRSF7:p ,
-10	4.6	2	3	ENSP00000357799	S100A10:p ,
-9.9	4.45	2	3	ENSP00000309629	CFL1:p ,
-9.9	4.29	2	2	ENSP00000322775	RHBDF2:p ,
-9.8	4.19	2	2	ENSP00000281189	no protein information available
-9.8	4.26	2	2	ENSP00000399871	NFKBIL1:p ,
-9.7	4.45	2	3	ENSP00000376121	no protein information available
-9.7	4.43	2	2	ENSP00000419117	RPL35A:p , ribosomal protein L35a [Source:HGNC Symbol;Acc: HGNC:10345 ]
-9.7	4.56	1	1	ENSP00000181839	CDK13:p , cyclin-dependent kinase 13 [ Source: HGNC 1733 ]
-9.5	4.5	2	3	ENSP00000386023	BUD31:p , BUD31 homolog [Source:HGNC Symbol;Acc: HGNC:29629 ]
-9.5	4.71	1	1	ENSP00000268661	RPL3L:p ,
-9.5	4.37	2	2	gi|170082825|	rplF:p, 50S ribosomal protein L6 [Escherichia coli str. K-12 substr. DH10B].
-9.4	4.46	2	3	ENSP00000363919	SMC2:p ,
-9.3	4.46	2	2	ENSP00000226798	FRG1:p , FSHD region gene 1 [Source:HGNC Symbol;Acc: HGNC:3954 ]
-9.3	4.48	2	3	ENSP00000262633	RBM42:p ,
-9.3	4.43	2	3	ENSP00000346867	RPL15:p , ribosomal protein L15 [ Source: HGNC 10306 ]
-9.3	4.27	2	2	ENSP00000356530	RNASEL:p ,
-9.3	4.3	2	2	ENSP00000381590	ATXN7:p ,
-9.2	4.36	2	3	ENSP00000355290	MAP2:p ,
-9.2	4.44	2	3	ENSP00000356476	TRMT1L:p , tRNA methyltransferase 1 homolog (S. cerevisiae)-like [ Source: HGNC 16782 ]
-9.2	4.34	2	2	ENSP00000379733	no protein information available
-9.2	4.35	2	2	ENSP00000399025	TRAPPC5:p ,
-9.2	4.39	1	1	ENSP00000420271	PHC3:p , polyhomeotic homolog 3 (Drosophila) [ Source: HGNC 15682 ]
-9.2	4.42	2	2	ENSP00000368836	NFX1:p ,
-9.1	4.46	1	1	ENSP00000381903	no protein information available
-9.1	4.5	2	3	ENSP00000356280	PHLDA3:p ,
-9.1	4.65	2	3	ENSP00000416534	DDX46:p , DEAD (Asp-Glu-Ala-Asp) box polypeptide 46 [Source:HGNC Symbol;Acc: HGNC:18681 ]
-9.1	4.32	2	2	ENSP00000404147	DHRS4:p ,
-9.1	4.32	2	2	ENSP00000390623	no protein information available
-9	4.46	1	1	ENSP00000375777	STRN4:p , striatin, calmodulin binding protein 4 [ Source: HGNC 15721 ]
-9	4.38	2	2	ENSP00000343497	NOSIP:p ,
-9	4.54	2	3	ENSP00000278780	OVOL2:p ,
-9	4.5	2	3	ENSP00000307975	METTL18:p ,
-8.9	4.59	2	4	ENSP00000404122	IFT74:p ,
-8.9	4.29	2	2	ENSP00000350558	CDK5RAP1:p ,
-8.9	4.47	2	3	ENSP00000247087	AHDC1:p , AT hook, DNA binding motif, containing 1 [ Source: HGNC 25230 ]
-8.8	4.67	2	4	ENSP00000365851	BMI1:p , BMI1 polycomb ring finger oncogene [ Source: HGNC 1066 ]
-8.7	4.35	2	2	ENSP00000346103	GPX4:p , glutathione peroxidase 4 [Source:HGNC Symbol;Acc:HGNC:4556]
-8.7	4.61	1	1	ENSP00000367079	ACACB:p ,
-8.7	4.87	2	6	ENSP00000392166	no protein information available
-8.7	4.38	2	2	ENSP00000382984	CSNK2B:p ,
-8.6	4.58	2	3	ENSP00000269385	CBX8:p , chromobox homolog 8 [ Source: HGNC 15962 ]
-8.6	4.33	1	1	ENSP00000428709	REEP4:p ,
-8.6	4.29	2	2	ENSP00000249923	COPB1:p , coatomer protein complex, subunit beta 1 [Source:HGNC Symbol;Acc:HGNC:2231]
-8.6	4.36	1	2	ENSP00000329212	ATF7:p ,
-8.5	4.49	1	1	ENSP00000350718	TMCC2:p , transmembrane and coiled-coil domain family 2 [ Source: HGNC 24239 ]
-8.5	4.71	2	5	sp|CAS2_BOVIN|	Alpha-S2-casein; Contains: Casocidin-1; Casocidin-I; Flags: Precursor;
-8.5	4.35	1	1	ENSP00000330074	HIST1H1B:p , histone cluster 1, H1b [Source:HGNC Symbol;Acc: HGNC:4719 ]
-8.5	4.34	2	2	ENSP00000384490	CBX6:p ,
-8.4	4.26	1	2	ENSP00000384369	METTL15:p ,
-8.4	4.45	2	3	ENSP00000309181	CCNE2:p ,
-8.4	4.51	2	3	ENSP00000366977	PLEKHG5:p ,
-8.4	4.46	2	3	ENSP00000368632	GATA3:p ,
-8.1	4.49	1	1	ENSP00000347134	NET1:p , neuroepithelial cell transforming 1 [Source:HGNC Symbol;Acc:HGNC:14592]
-8.1	4.34	2	2	ENSP00000369257	RPGRIP1L:p ,
-8.1	4.36	2	2	ENSP00000262348	WLS:p ,
-8.1	4.49	1	1	ENSP00000347909	STRN3:p , striatin, calmodulin binding protein 3 [ Source: HGNC 15720 ]
-8	4.38	1	2	ENSP00000412292	DEPDC1:p ,
-8	4.04	1	1	ENSP00000430706	EIF5AL1:p ,
-8	4.43	2	3	ENSP00000377581	RNF41:p ,
-7.9	4.28	2	2	ENSP00000419795	THOC2:p ,
-7.9	4.26	1	1	ENSP00000299767	HSP90B1:p , heat shock protein 90kDa beta (Grp94), member 1 [Source:HGNC Symbol;Acc: HGNC:12028 ]
-7.9	4.47	2	3	ENSP00000377961	RNF8:p ,
-7.8	4.51	1	1	ENSP00000299971	no protein information available
-7.8	4.58	2	4	ENSP00000357881	IKZF5:p ,
-7.6	3.92	1	1	ENSP00000269701	AKAP8:p , A kinase (PRKA) anchor protein 8 [ Source: HGNC 378 ]
-7.5	4.35	2	2	ENSP00000344503	TMEM201:p ,
-7.4	4.2	1	2	ENSP00000275603	CCT6A:p , chaperonin containing TCP1, subunit 6A (zeta 1) [Source:HGNC Symbol;Acc: HGNC:1620 ]
-7.4	4.31	1	1	ENSP00000379057	SMCR7:p ,
-7.4	3.92	1	1	ENSP00000319739	RCN2:p ,
-7.3	4.36	2	2	ENSP00000380926	FAM207A:p ,
-6.9	4.35	1	2	ENSP00000329419	COPB2:p , coatomer protein complex, subunit beta 2 (beta prime) [Source:HGNC Symbol;Acc:HGNC:2232]
-6.9	4.66	1	4	ENSP00000346037	RPLP1:p , ribosomal protein, large, P1 [Source:HGNC Symbol;Acc: HGNC:10372 ]
-6.6	4.23	1	2	ENSP00000418234	NUB1:p ,
-6.5	4.18	1	2	ENSP00000380917	BMP1:p ,
-6.3	4.72	1	5	ENSP00000266671	PHLDA1:p ,
-6.2	4.34	1	2	gi|170082213|	30S ribosomal protein S16 [Escherichia coli str. K-12 substr. DH10B].
-6.1	4.45	1	3	ENSP00000348886	STOML2:p , stomatin (EPB72)-like 2 [Source:HGNC Symbol;Acc:HGNC:14559]
-6.1	4.3	1	2	ENSP00000357863	GTF3C6:p , general transcription factor IIIC, polypeptide 6, alpha 35kDa [ Source: HGNC 20872 ]
-6	3.89	1	1	ENSP00000408129	DNAI1:p ,
-5.9	4.24	1	2	ENSP00000401336	no protein information available
-5.8	4.25	1	2	ENSP00000413084	SF1:p ,
-5.7	4.17	1	2	ENSP00000354699	BRE:p ,
-5.7	4.04	1	1	ENSP00000380340	NGDN:p ,
-5.6	4.41	1	2	ENSP00000270459	ZNF787:p , zinc finger protein 787 [ Source: HGNC 26998 ]
-5.6	4.63	1	3	ENSP00000418868	RPL29:p , ribosomal protein L29 [ Source: HGNC 10331 ]
-5.6	3.97	1	1	ENSP00000358323	TXNIP:p ,
-5.5	4.5	1	2	ENSP00000426159	C6orf223:p ,
-5.3	4.39	1	2	ENSP00000361427	EXOSC2:p ,
-5.3	4.01	1	1	ENSP00000407310	PPP1R10:p ,
-5.2	4.01	1	1	ENSP00000427909	ARHGEF10:p ,
-5.2	3.96	1	1	ENSP00000006777	RHBDD2:p , rhomboid domain containing 2 [ Source: HGNC 23082 ]
-5.2	3.98	1	1	ENSP00000268251	ABAT:p , 4-aminobutyrate aminotransferase [ Source: HGNC 23 ]
-5.2	3.91	1	1	ENSP00000318136	no protein information available
-5.1	4.89	1	6	ENSP00000391684	no protein information available
-5.1	4.34	1	2	gi|170082828|	rplE:p, 50S ribosomal protein L5 [Escherichia coli str. K-12 substr. DH10B].
-5.1	3.99	1	1	ENSP00000307604	ZBTB5:p ,
-5.1	4.42	1	3	ENSP00000366135	EXOSC10:p , exosome component 10 [ Source: HGNC 9138 ]
-5	4.02	1	1	ENSP00000417132	BAP1:p ,
-5	4.2	1	1	ENSP00000233609	no protein information available
-5	3.91	1	1	ENSP00000265361	SEMA3C:p ,
-5	4.24	1	2	ENSP00000368496	B3GALT6:p ,
-4.9	4.33	1	2	ENSP00000337862	OVOL1:p ,
-4.8	4.05	1	1	ENSP00000363883	CUL2:p ,
-4.7	3.9	1	1	ENSP00000370653	GEN1:p ,
-4.7	4.32	1	2	ENSP00000366269	KDM2B:p , lysine (K)-specific demethylase 2B [ Source: HGNC 13610 ]
-4.7	4.01	1	1	ENSP00000349432	PRDX3:p , peroxiredoxin 3 [ Source: HGNC 9354 ]
-4.7	4.29	1	2	ENSP00000361057	SURF4:p , surfeit 4 [Source:HGNC Symbol;Acc:HGNC:11476]
-4.6	4.33	1	2	ENSP00000215754	MIF:p , macrophage migration inhibitory factor (glycosylation-inhibiting factor) [Source:HGNC Symbol;Acc: HGNC:7097 ]
-4.6	3.95	1	1	ENSP00000294740	ZNF281:p , zinc finger protein 281 [ Source: HGNC 13075 ]
-4.5	4.21	1	2	ENSP00000317376	MRPS11:p , mitochondrial ribosomal protein S11 [Source:HGNC Symbol;Acc: HGNC:14050 ]
-4.3	4.35	1	2	ENSP00000031135	BCLAF1:p ,
-4.3	4.22	1	2	ENSP00000417240	RPSAP58:p ,
-4.3	4.04	1	1	ENSP00000333946	COQ6:p ,
-4.3	4.15	1	2	ENSP00000409172	ZKSCAN1:p ,
-4.3	3.92	1	1	ENSP00000428461	no protein information available
-4.2	4.33	1	2	ENSP00000261667	KPNA3:p , karyopherin alpha 3 (importin alpha 4) [ Source: HGNC 6396 ]
-4.2	4.31	1	2	ENSP00000416293	SLC2A1:p , solute carrier family 2 (facilitated glucose transporter), member 1 [Source:HGNC Symbol;Acc:HGNC:11005]
-4.1	4.39	1	2	ENSP00000399888	HMGA1:p ,
-4.1	4.33	1	2	ENSP00000271628	SF3B4:p , splicing factor 3b, subunit 4, 49kDa [Source:HGNC Symbol;Acc: HGNC:10771 ]
-4	4.02	1	1	ENSP00000315925	GMPPA:p , GDP-mannose pyrophosphorylase A [ Source: HGNC 22923 ]
-4	4.01	1	1	ENSP00000347717	DHCR7:p ,
-4	3.97	1	1	ENSP00000267828	no protein information available
-4	4.4	1	2	ENSP00000295872	SPICE1:p ,
-4	3.98	1	1	ENSP00000263150	WDR37:p ,
-3.9	4.41	1	2	ENSP00000359380	SCD:p ,
-3.9	4.4	1	2	ENSP00000405658	no protein information available
-3.8	4.04	1	1	ENSP00000007390	TSR3:p ,
-3.8	4.31	1	2	ENSP00000296839	FOXQ1:p ,
-3.8	4.41	1	2	ENSP00000420957	NSUN2:p ,
-3.8	4.11	1	1	ENSP00000403914	RPL18A:p , ribosomal protein L18a [ Source: HGNC 10311 ]
-3.7	4.11	1	1	ENSP00000366471	RPLP0:p ,
-3.7	3.98	1	1	ENSP00000402635	RPP38:p ,
-3.7	3.9	1	1	ENSP00000415559	EGFR:p , epidermal growth factor receptor [ Source: HGNC 3236 ]
-3.7	3.94	1	1	ENSP00000263694	SNRNP40:p , small nuclear ribonucleoprotein 40kDa (U5) [Source:HGNC Symbol;Acc: HGNC:30857 ]
-3.7	4.56	1	4	ENSP00000411864	MRPL40:p ,
-3.6	4.06	1	1	ENSP00000299424	TAF10:p , TAF10 RNA polymerase II, TATA box binding protein (TBP)-associated factor, 30kDa [Source:HGNC Symbol;Acc: HGN ...
-3.6	4.33	1	2	ENSP00000341274	Uncharacterized protein
-3.5	3.95	1	1	ENSP00000399938	FLYWCH1:p ,
-3.5	4.43	1	2	ENSP00000361635	VDAC2:p ,
-3.5	4.04	1	1	ENSP00000362207	CHST3:p ,
-3.5	4.33	1	2	ENSP00000221665	FIZ1:p ,
-3.5	4.38	1	2	ENSP00000302543	CXXC5:p ,
-3.4	4.01	1	1	ENSP00000411370	WDR34:p ,
-3.4	4.07	1	1	ENSP00000265564	EXOSC7:p , exosome component 7 [ Source: HGNC 28112 ]
-3.4	4.07	1	1	ENSP00000225805	C17orf75:p ,
-3.4	4.06	1	1	ENSP00000358640	SLC16A1:p , solute carrier family 16 (monocarboxylate transporter), member 1 [ Source: HGNC 10922 ]
-3.4	4.31	1	2	ENSP00000345156	RPL14:p , ribosomal protein L14 [Source:HGNC Symbol;Acc: HGNC:10305 ]
-3.3	4.38	1	1	ENSP00000301764	DDB1:p , damage-specific DNA binding protein 1, 127kDa [Source:HGNC Symbol;Acc: HGNC:2717 ]
-3.3	4.07	1	1	ENSP00000268379	UQCRC2:p , ubiquinol-cytochrome c reductase core protein II [Source:HGNC Symbol;Acc:HGNC:12586]
-3.3	4.18	1	2	ENSP00000272139	C1orf35:p , chromosome 1 open reading frame 35 [Source:HGNC Symbol;Acc: HGNC:19032 ]
-3.3	4.56	1	3	ENSP00000342889	POLR2K:p , polymerase (RNA) II (DNA directed) polypeptide K, 7.0kDa [ Source: HGNC 9198 ]
-3.2	4.03	1	1	ENSP00000408359	MAPKAP1:p ,
-3.2	4	1	1	ENSP00000300291	NUDT21:p , nudix (nucleoside diphosphate linked moiety X)-type motif 21 [Source:HGNC Symbol;Acc: HGNC:13870 ]
-3.1	4.08	1	1	ENSP00000354876	MT-CO2:p , mitochondrially encoded cytochrome c oxidase II [Source:HGNC Symbol;Acc:HGNC:7421]
-3.1	4.07	1	1	ENSP00000263381	WIZ:p , widely interspaced zinc finger motifs [ Source: HGNC 30917 ]
-3.1	3.92	1	1	ENSP00000404897	UBR4:p ,
-2.9	3.8	1	1	ENSP00000367398	NPHP4:p ,
-2.9	4.49	1	2	ENSP00000380563	ESCO2:p ,
-2.9	4.42	1	2	ENSP00000349696	CEPT1:p ,
-2.9	3.89	1	1	ENSP00000380213	no protein information available
-2.9	4.49	1	2	ENSP00000416954	PTCD1:p , pentatricopeptide repeat domain 1 [ Source: HGNC 22198 ]
-2.9	4.36	1	2	ENSP00000363165	no protein information available
-2.8	4.09	1	1	ENSP00000357459	ADAR:p , adenosine deaminase, RNA-specific [Source:HGNC Symbol;Acc:HGNC:225]
-2.8	3.97	1	1	ENSP00000420643	FXR1:p ,
-2.8	4.07	1	1	gi|170082318|	protein-L-isoaspartate O-methyltransferase [Escherichia coli str. K-12 substr. DH10B].
-2.8	3.99	1	1	ENSP00000238688	SLIRP:p ,
-2.8	4.43	1	3	ENSP00000005340	DVL2:p , dishevelled segment polarity protein 2 [ Source: HGNC 3086 ]
-2.8	4.01	1	1	ENSP00000263239	DDX18:p , DEAD (Asp-Glu-Ala-Asp) box polypeptide 18 [Source:HGNC Symbol;Acc: HGNC:2741 ]
-2.8	3.96	1	1	ENSP00000365122	no protein information available
-2.8	4.37	1	2	ENSP00000317300	LPCAT4:p ,
-2.8	3.87	1	1	ENSP00000354522	TOP1:p , topoisomerase (DNA) I [Source:HGNC Symbol;Acc: HGNC:11986 ]
-2.8	4.46	1	3	ENSP00000407180	METTL8:p ,
-2.8	4.29	1	2	gi|170082816|	rpsD:p, 30S ribosomal protein S4 [Escherichia coli str. K-12 substr. DH10B].
-2.7	3.98	1	1	ENSP00000249014	CDC42EP1:p , CDC42 effector protein (Rho GTPase binding) 1 [Source:HGNC Symbol;Acc: HGNC:17014 ]
-2.7	3.84	1	1	ENSP00000347125	BANP:p ,
-2.7	4.39	1	2	ENSP00000377334	MRPL4:p ,
-2.7	4.41	1	2	ENSP00000236925	CAMSAP2:p ,
-2.7	4.03	1	1	ENSP00000392305	EHMT2:p ,
-2.7	4.06	1	1	ENSP00000406012	IFT140:p , intraflagellar transport 140 homolog (Chlamydomonas) [ Source: HGNC 29077 ]
-2.7	3.99	1	1	ENSP00000344488	JPH1:p ,
-2.7	4	1	1	ENSP00000349856	PRRC2B:p , proline-rich coiled-coil 2B [ Source: HGNC 28121 ]
-2.7	4.04	1	1	ENSP00000216268	ZBED4:p ,
-2.7	4.39	1	2	gi|170082824|	rplR:p, 50S ribosomal protein L18 [Escherichia coli str. K-12 substr. DH10B].
-2.7	4.27	1	2	gi|170079798|	degP:p, serine endoprotease [Escherichia coli str. K-12 substr. DH10B].
-2.7	4.1	1	1	ENSP00000240139	PPP3CC:p , protein phosphatase 3, catalytic subunit, gamma isozyme [ Source: HGNC 9316 ]
-2.7	4.03	1	1	ENSP00000265362	SEMA3A:p ,
-2.7	4.19	1	1	ENSP00000217130	ZNF512B:p ,
-2.7	4.21	1	2	ENSP00000248450	AAMP:p , angio-associated, migratory cell protein [ Source: HGNC 18 ]
-2.7	4.08	1	1	ENSP00000379272	no protein information available
-2.6	4.41	1	2	ENSP00000320898	RNF168:p ,
-2.6	4.37	1	2	ENSP00000344504	H1F0:p , H1 histone family, member 0 [Source:HGNC Symbol;Acc: HGNC:4714 ]
-2.6	4.37	1	3	ENSP00000386572	USP39:p , ubiquitin specific peptidase 39 [Source:HGNC Symbol;Acc: HGNC:20071 ]
-2.6	3.94	1	1	ENSP00000251496	NCAPG:p , non-SMC condensin I complex, subunit G [Source:HGNC Symbol;Acc:HGNC:24304]
-2.6	4.03	1	1	ENSP00000386614	ITGA6:p , integrin, alpha 6 [Source:HGNC Symbol;Acc:HGNC:6142]
-2.6	4.21	1	2	gi|170083053|	dppA:p, peptide ABC transporter periplasmic substrate-binding protein [Escherichia coli str. K-12 substr. DH10B].
-2.6	3.95	1	1	gi|170083050|	dppD:p, dipeptide transporter ATP-binding subunit [Escherichia coli str. K-12 substr. DH10B].
-2.6	4.04	1	1	ENSP00000355775	MIXL1:p ,
-2.6	4.09	1	1	ENSP00000427152	MRPL36:p ,
-2.5	4.62	1	4	ENSP00000407163	no protein information available
-2.5	3.87	1	1	ENSP00000376726	AMMECR1L:p ,
-2.5	4.03	1	1	ENSP00000385787	POP1:p , processing of precursor 1, ribonuclease P/MRP subunit (S. cerevisiae) [ Source: HGNC 30129 ]
-2.5	4.42	1	2	ENSP00000386181	TTC30B:p , tetratricopeptide repeat domain 30B [ Source: HGNC 26425 ]
-2.5	4.35	1	2	ENSP00000385725	POLR2F:p ,
-2.5	4.12	1	1	ENSP00000385093	PPFIA2:p ,
-2.5	3.94	1	1	ENSP00000404552	STK25:p ,
-2.5	4.03	1	1	ENSP00000364885	ZBTB17:p ,
-2.4	4.07	1	1	ENSP00000311135	DHX37:p , DEAH (Asp-Glu-Ala-His) box polypeptide 37 [Source:HGNC Symbol;Acc:HGNC:17210]
-2.4	4.09	1	1	ENSP00000341083	NPR2:p ,
-2.4	3.79	1	1	ENSP00000296782	RICTOR:p ,
-2.4	4.02	1	1	ENSP00000259469	RPL35:p , ribosomal protein L35 [Source:HGNC Symbol;Acc: HGNC:10344 ]
-2.4	4.1	1	1	ENSP00000252543	RPL36:p ,
-2.4	3.98	1	1	ENSP00000404515	C2orf42:p ,
-2.4	3.88	1	1	ENSP00000342944	no protein information available
-2.3	3.86	1	1	ENSP00000303043	KARS:p , lysyl-tRNA synthetase [ Source: HGNC 6215 ]
-2.3	4.12	1	1	ENSP00000266544	NDUFA9:p , NADH dehydrogenase (ubiquinone) 1 alpha subcomplex, 9, 39kDa [Source:HGNC Symbol;Acc:HGNC:7693]
-2.3	4.11	1	1	ENSP00000355209	LSM14B:p , LSM14B, SCD6 homolog B (S. cerevisiae) [ Source: HGNC 15887 ]
-2.3	4.09	1	1	ENSP00000425379	no protein information available
-2.3	3.98	1	1	ENSP00000388497	NOP56:p ,
-2.3	4.12	1	1	ENSP00000400365	LAMA2:p , laminin, alpha 2 [ Source: HGNC 6482 ]
-2.2	4.07	1	1	ENSP00000309561	C19orf70:p ,
-2.2	4.13	1	1	ENSP00000261296	TGDS:p ,
-2.2	4.11	1	2	ENSP00000427401	SREK1IP1:p , SREK1-interacting protein 1 [Source:HGNC Symbol;Acc: HGNC:26716 ]
-2.2	4.05	1	1	ENSP00000318986	NSUN3:p ,
-2.2	4.07	1	1	ENSP00000388652	no protein information available
-2.2	3.93	1	1	ENSP00000356972	NDUFS2:p , NADH dehydrogenase (ubiquinone) Fe-S protein 2, 49kDa (NADH-coenzyme Q reductase) [Source:HGNC Symbol;Acc:HG ...
-2.2	4.2	1	2	ENSP00000235090	WDR77:p , WD repeat domain 77 [ Source: HGNC 29652 ]
-2.2	4	1	1	ENSP00000320394	no protein information available
-2.2	3.93	1	1	ENSP00000421926	UIMC1:p ,
-2.2	3.98	1	1	ENSP00000366290	KIF1B:p ,
-2.2	4.11	1	2	ENSP00000316338	BAIAP2:p ,
-2.2	3.97	1	1	ENSP00000192788	UHRF1BP1:p ,
-2.1	3.92	1	1	ENSP00000261842	AP4E1:p , adaptor-related protein complex 4, epsilon 1 subunit [ Source: HGNC 573 ]
-2.1	4.09	1	1	ENSP00000386340	CRIP1:p ,
-2.1	3.96	1	1	ENSP00000419388	SSBP1:p ,
-2.1	4.11	1	1	ENSP00000416743	MAP4:p ,
-2.1	4.3	1	1	ENSP00000257861	AVIL:p ,
-2.1	3.97	1	1	ENSP00000341000	no protein information available
-2.1	4.37	1	2	ENSP00000219066	NTHL1:p , nth endonuclease III-like 1 (E. coli) [ Source: HGNC 8028 ]
-2	4.09	1	1	ENSP00000406171	HERC4:p ,
-2	4.11	1	1	ENSP00000425782	EXOSC9:p ,
-2	4.04	1	1	ENSP00000328403	SLC25A10:p , solute carrier family 25 (mitochondrial carrier; dicarboxylate transporter), member 10 [Source:HGNC Symbol ...
